# Supplementary material for: Habitat compression and ecosystem shifts as potential links between marine heatwave and record whale entanglements
Source: Nat Commun. 2020 Jan 27;11:536. doi: 10.1038/s41467-019-14215-w (PMC6985238; doi:10.1038/s41467-019-14215-w)
Supplement: Supplementary file 3 — Source Data [file 41467_2019_14215_MOESM3_ESM.xlsx]

## Sheet: Figure 1A
	Latitude
Year	35.5	35.6	35.7	35.8	35.9	36	36.1	36.2	36.3	36.4	36.5	36.6	36.7	36.8	36.9	37	37.1	37.2	37.3	37.4	37.5	37.6	37.7	37.8	37.9	38	38.1	38.2	38.3	38.4	38.5	38.6	38.7	38.8	38.9	39	39.1	39.2	39.3	39.4	39.5	39.6	39.7	39.8	39.9	40
1980	1.07281	1.11678	0.944935	1.10469	0.987832	1.01189	1.16187	1.23464	1.08201	0.671718	0.62431	0.619541	0.91696	1.01747	1.17569	0.907178	0.86713	0.571728	0.707913	0.853014	0.681544	0.747278	0.816397	0.920577	0.631997	0.17548	0.593166	0.811144	0.710426	0.898341	0.811091	0.994777	0.873336	0.759064	0.513211	0.584759	0.640613	0.656364	0.680569	0.575373	0.713422	0.764018	0.728284	0.835193	0.990823	1.1475
1981	0.708662	0.781797	0.760824	0.952991	0.975197	0.886591	0.759765	0.698068	0.666772	0.662199	0.693224	0.69677	0.784452	0.89217	0.922532	0.616273	0.520196	0.295431	0.255141	0.267107	0.20065	0.225016	0.268014	0.317523	0.519503	0.715292	0.690746	0.855671	0.96315	1.17143	1.16197	1.16373	1.05409	1.06852	1.0144	1.06802	1.05328	1.09397	1.1469	0.908674	0.952501	1.00111	0.921103	1.04408	1.01713	1.02121
1982	0.285296	0.20329	0.00434114	0.0808881	0.0873459	0.0811746	0.0656091	0.0306739	0.0895107	0.183682	0.240077	0.274484	0.307513	0.428508	0.509057	0.401704	0.32638	0.0296588	0.07517	0.0831142	0.0596148	0.0861624	0.158927	0.196631	0.479562	0.498085	0.638128	0.717838	0.713562	0.853162	0.778793	0.776956	0.688631	0.559391	0.395998	0.384681	0.384709	0.353419	0.330166	0.320169	0.373992	0.422988	0.401169	0.449776	0.477575	0.449936
1983	0.719063	0.659226	0.513117	0.580056	0.541179	0.463202	0.39938	0.325612	0.22191	0.0339391	-0.00256426	-0.0142554	0.0179645	0.0627007	0.103792	0.0107316	-0.0511093	-0.0906527	-0.136158	-0.197407	-0.142476	-0.123831	-0.0753983	-0.0682454	0.13655	0.222534	0.212762	0.269033	0.288387	0.299946	0.234001	0.22735	0.22683	0.198848	0.138762	0.139213	0.174743	0.218918	0.197712	0.177427	0.13441	0.134371	0.167786	0.140828	0.155889	0.208688
1984	1.02105	0.995455	0.930283	0.980255	1.00261	1.04932	1.02794	0.872452	0.696322	0.541309	0.525933	0.566885	0.680347	0.787068	0.861874	0.854604	0.847535	0.694346	0.751932	0.816014	0.880061	0.920025	0.971516	1.01121	1.30668	1.06202	1.28982	1.45739	1.35861	1.5275	1.23593	1.19708	1.28017	1.34063	0.879779	0.807389	0.79437	0.78184	0.76497	0.500217	0.58868	0.606111	0.531782	0.551977	0.535113	0.528815
1985	0.650351	0.688825	0.59331	0.66413	0.629798	0.564751	0.527627	0.500706	0.45986	0.428602	0.433606	0.446944	0.43192	0.476598	0.423172	0.325065	0.241066	0.11551	0.066384	0.0145744	0.0398883	0.00694604	-0.0502983	-0.0833228	0.311428	0.577836	0.502208	0.644752	0.711744	0.891395	0.739878	0.644093	0.611592	0.704215	0.594523	0.556131	0.54871	0.538505	0.509223	0.43735	0.440401	0.472731	0.468998	0.517534	0.506861	0.556159
1986	0.551188	0.556885	0.388495	0.408716	0.413822	0.435559	0.449368	0.501306	0.496753	0.39791	0.362544	0.344154	0.314289	0.422597	0.494785	0.455569	0.455552	0.282166	0.278666	0.228775	0.201957	0.166779	0.161184	0.142655	0.508286	0.714666	0.676658	0.752235	0.720906	0.815962	0.761536	0.784065	0.826323	0.893692	0.818331	0.816595	0.835872	0.889427	0.943603	0.776441	0.809839	0.856345	0.802907	0.834411	0.774415	0.703701
1987	0.250175	0.196154	0.144102	0.22878	0.298759	0.338905	0.317888	0.248607	0.207702	0.119566	0.0820783	0.0595836	-0.00619201	0.0346124	-0.0173572	-0.0750113	-0.0738671	-0.0824284	-0.0693983	-0.114438	-0.0573174	-0.0127229	0.0400051	0.0583021	0.376906	0.545422	0.573388	0.674464	0.646329	0.765028	0.647549	0.663732	0.719373	0.777271	0.57611	0.541538	0.535279	0.558343	0.60133	0.391231	0.355066	0.394682	0.369209	0.371347	0.430099	0.530459
1988	0.549715	0.491306	0.378645	0.446894	0.535473	0.547815	0.5891	0.665407	0.717533	0.522648	0.410745	0.364257	0.357156	0.4853	0.562999	0.407335	0.318271	0.240982	0.22757	0.191472	0.253375	0.25796	0.302541	0.342921	0.64167	0.590704	0.685824	0.859367	0.852607	0.908901	0.800662	0.840859	0.860113	0.844279	0.682092	0.719708	0.740842	0.756978	0.76001	0.638887	0.653829	0.754969	0.723744	0.766709	0.836346	0.819586
1989	0.934463	0.973198	0.779089	0.811775	0.803392	0.807292	0.744912	0.696447	0.654072	0.440698	0.292607	0.275866	0.353211	0.428192	0.535554	0.464129	0.428519	0.285855	0.299519	0.313491	0.376615	0.430376	0.4981	0.520847	0.717862	0.516089	0.577165	0.745008	0.75875	0.857088	0.690571	0.656488	0.642718	0.614651	0.336132	0.361726	0.348744	0.292915	0.263559	0.276891	0.230153	0.367357	0.423448	0.455942	0.492826	0.543817
1990	0.2754	0.264567	0.25224	0.293048	0.360521	0.539426	0.643865	0.659003	0.629163	0.506098	0.47519	0.453421	0.4549	0.517537	0.573098	0.50613	0.441485	0.225902	0.262899	0.242292	0.277287	0.281202	0.284591	0.333245	0.687806	0.789331	0.70587	0.842769	0.95053	0.988382	0.871382	0.871669	0.839419	0.789248	0.523349	0.586867	0.611706	0.615999	0.642731	0.644688	0.655586	0.821746	0.853748	0.88119	0.899838	0.856236
1991	0.392839	0.385863	0.308548	0.385851	0.452539	0.514718	0.553576	0.520037	0.462982	0.425769	0.452853	0.392158	0.287385	0.313652	0.357306	0.280936	0.256835	0.252362	0.280521	0.247723	0.320755	0.334848	0.333617	0.299624	0.521611	0.567393	0.59067	0.666207	0.634156	0.717792	0.657188	0.727816	0.76415	0.784736	0.822753	0.809044	0.795628	0.814573	0.842233	0.676524	0.769126	0.734842	0.519499	0.606391	0.502244	0.476082
1992	0.261563	0.277503	0.193104	0.265797	0.30475	0.416468	0.484952	0.480923	0.377962	0.218507	0.214988	0.185321	0.157234	0.217497	0.270797	0.246353	0.245994	0.178201	0.20354	0.202959	0.198854	0.248409	0.300496	0.354421	0.53717	0.280844	0.269628	0.285728	0.215576	0.273822	0.165011	0.197934	0.299099	0.417491	0.405246	0.396387	0.363097	0.338118	0.330093	0.238001	0.209521	0.23674	0.25555	0.244392	0.29882	0.379658
1993	0.839974	0.844184	0.684663	0.717752	0.716293	0.714539	0.686675	0.635316	0.603845	0.469211	0.407753	0.420134	0.401168	0.519063	0.566709	0.617997	0.591816	0.471343	0.467675	0.435941	0.45946	0.486252	0.516295	0.560616	0.71045	0.488004	0.482844	0.548041	0.440279	0.499277	0.378374	0.426701	0.513723	0.571321	0.453978	0.469198	0.512953	0.514357	0.477639	0.338441	0.334877	0.35606	0.368236	0.412664	0.478094	0.529619
1994	1.00612	0.99081	0.748089	0.760826	0.604236	0.601731	0.647956	0.589685	0.597553	0.521626	0.564624	0.560112	0.55192	0.723503	0.875682	0.785837	0.706481	0.399656	0.358105	0.309674	0.228017	0.183655	0.224982	0.240548	0.673765	0.775733	0.741027	0.820928	0.818389	0.837699	0.886145	0.864228	0.937703	1.04576	0.925062	0.889887	0.806636	0.787135	0.757337	0.54453	0.652596	0.79825	0.682654	0.630441	0.530548	0.504464
1995	0.322532	0.389519	0.379313	0.491742	0.554806	0.608729	0.651804	0.648308	0.581354	0.490707	0.443117	0.403998	0.269863	0.349677	0.370652	0.560944	0.63109	0.521818	0.427625	0.344656	0.247859	0.228433	0.301527	0.465545	0.715303	0.688521	0.601761	0.705816	0.70658	0.669321	0.597356	0.625438	0.639157	0.634541	0.508633	0.527952	0.469833	0.372059	0.341922	0.19366	0.21942	0.262025	0.16175	0.188114	0.258878	0.313961
1996	0.664225	0.678354	0.715579	0.806616	0.936877	1.01822	1.04191	0.975132	0.823847	0.645297	0.606411	0.577939	0.455375	0.524536	0.660145	0.75175	0.704051	0.296231	0.254744	0.19491	0.072447	0.135094	0.284241	0.437367	0.817143	0.49662	0.610525	0.708117	0.707029	0.737715	0.659581	0.675261	0.707792	0.740725	0.492912	0.457203	0.471369	0.483747	0.510675	0.413148	0.432984	0.550001	0.558311	0.575945	0.545635	0.517143
1997	0.471382	0.606641	0.787466	0.845002	0.960502	1.11207	1.17655	1.09122	1.00868	0.823166	0.709957	0.647226	0.598886	0.592204	0.56438	0.668007	0.623	0.496153	0.467257	0.464311	0.581522	0.644054	0.692996	0.727648	1.111	1.11753	1.22111	1.45682	1.54692	1.69072	1.36587	1.26916	1.22464	1.28074	0.957916	0.987805	1.06784	1.13408	1.18629	0.958659	1.09918	1.13408	0.978249	1.02216	0.932549	0.805764
1998	0.475062	0.412218	0.251477	0.27383	0.281501	0.31525	0.321513	0.294543	0.238582	0.132712	0.110268	0.0639226	0.025475	0.128304	0.179207	0.147933	0.118402	0.0260383	0.0244423	0.0376812	0.0494545	0.0769345	0.100084	0.136557	0.241817	0.163853	0.181509	0.290832	0.273505	0.356878	0.171787	0.102921	0.113381	0.161029	0.191284	0.21136	0.214238	0.203365	0.212541	0.194699	0.163738	0.241075	0.232834	0.284657	0.323139	0.362423
1999	0.717923	0.755159	0.59132	0.548202	0.436915	0.390885	0.396446	0.440982	0.486275	0.407556	0.337644	0.276327	0.180828	0.274077	0.318371	0.337414	0.34047	0.295799	0.298916	0.312615	0.399584	0.406349	0.369726	0.273695	0.526936	0.49875	0.527075	0.657386	0.711451	0.818216	0.793336	0.879896	0.995218	1.07052	0.814186	0.776382	0.77014	0.756976	0.743729	0.578423	0.640176	0.668506	0.569714	0.559815	0.49288	0.431176
2000	0.940857	1.05818	0.890708	1.02865	1.0547	1.08462	1.03013	0.89046	0.628679	0.289901	0.171591	0.109039	0.144561	0.303075	0.375944	0.578792	0.587965	0.48909	0.451313	0.421487	0.503265	0.501238	0.474801	0.438796	0.823725	0.805394	0.770348	0.925783	0.948291	1.05898	0.766323	0.784498	0.870415	0.990709	0.893572	0.931294	0.961664	0.981747	1.01003	0.828275	0.870057	0.903508	0.761798	0.782873	0.707429	0.653776
2001	0.768588	0.793012	0.612525	0.725832	0.729049	0.817774	0.850648	0.790576	0.663888	0.415487	0.374513	0.297084	0.304764	0.448136	0.542911	0.448677	0.512633	0.367936	0.388463	0.37797	0.271207	0.288329	0.325753	0.368835	0.74236	0.695711	0.675879	0.854689	0.905218	0.922239	0.725658	0.678171	0.692987	0.727235	0.446727	0.429589	0.422277	0.418369	0.437821	0.327283	0.289156	0.318067	0.25502	0.289766	0.40026	0.582337
2002	0.721662	0.714627	0.628943	0.553165	0.522706	0.550034	0.57461	0.564212	0.490382	0.33096	0.328037	0.379887	0.424258	0.52392	0.55706	0.51586	0.444378	0.22805	0.187548	0.172072	0.158773	0.209997	0.313108	0.368481	0.756618	0.785545	0.82446	0.883436	0.888913	0.994704	0.835003	0.817618	0.785871	0.76715	0.484165	0.433219	0.424998	0.440873	0.484131	0.323043	0.347363	0.396653	0.436042	0.478919	0.575114	0.679296
2003	1.34689	1.26068	1.09682	1.16892	1.10233	1.07808	1.05929	1.00738	0.869824	0.631934	0.637295	0.611157	0.619156	0.701966	0.764339	0.770658	0.751315	0.5618	0.503932	0.372845	0.288076	0.2681	0.303606	0.282463	0.720785	0.895107	0.878716	1.01691	1.16059	1.30112	1.24696	1.14345	1.05747	0.878291	0.611636	0.628705	0.654607	0.742952	0.82689	0.79671	0.808415	0.821143	0.753285	0.787723	0.776811	0.802535
2004	1.09735	1.22775	1.34292	1.36584	1.34549	1.27429	1.21863	1.11838	0.960178	0.69983	0.586966	0.539602	0.496553	0.652753	0.811002	0.907798	0.78632	0.528507	0.530531	0.514382	0.532325	0.558507	0.565794	0.465821	1.09538	1.16572	1.27415	1.50291	1.49889	1.63581	1.32619	1.35728	1.31313	1.10558	0.443149	0.499954	0.527688	0.56652	0.643274	0.565076	0.588325	0.638194	0.712893	0.785432	0.848229	0.92701
2005	0.926391	0.883991	0.722938	0.877903	0.910312	1.01136	0.937259	0.833971	0.665553	0.513971	0.575607	0.597058	0.501497	0.577083	0.521437	0.624248	0.58134	0.448904	0.443406	0.414033	0.388561	0.281131	0.223135	0.180331	0.515702	0.661325	0.616308	0.718676	0.808399	0.852294	0.818123	0.77847	0.731062	0.678244	0.546267	0.564508	0.563723	0.541105	0.521282	0.437756	0.477182	0.526419	0.446616	0.441961	0.394325	0.405295
2006	0.464069	0.492619	0.376291	0.395534	0.402091	0.475411	0.500668	0.512128	0.494799	0.413715	0.41532	0.372652	0.293818	0.368823	0.356051	0.338158	0.358783	0.276248	0.25464	0.203898	0.131708	0.05202	0.0542469	0.0829068	0.264026	0.240061	0.127211	0.195585	0.265854	0.321917	0.485925	0.542663	0.570706	0.599043	0.598827	0.607085	0.593656	0.577796	0.547601	0.507416	0.395165	0.373087	0.370148	0.380445	0.487146	0.584214
2007	0.777407	0.829537	0.797892	0.888752	0.807992	0.896711	0.951811	0.921795	0.840099	0.649581	0.512382	0.398065	0.286507	0.44927	0.514868	0.75824	0.711316	0.4896	0.462697	0.443527	0.490936	0.506555	0.510373	0.514909	0.876244	0.942229	1.07258	1.17025	1.10943	1.1656	0.838357	0.770662	0.801517	0.84054	0.767161	0.791161	0.775933	0.829057	0.871184	0.837201	0.905942	0.979412	1.01946	1.05842	1.08689	1.12664
2008	0.790876	0.765446	0.772747	0.885341	0.898791	1.01818	1.03208	0.914197	0.885487	0.711998	0.678529	0.649957	0.55482	0.661109	0.684506	0.74041	0.679002	0.524491	0.507183	0.468377	0.415037	0.367245	0.338875	0.343442	0.749272	0.803059	0.894189	0.990279	0.904597	0.993747	0.678311	0.605916	0.639001	0.662402	0.710409	0.860392	0.948044	1.01478	1.06855	0.941145	0.946267	0.968266	0.75313	0.75904	0.73928	0.766849
2009	0.883186	1.01122	0.991739	0.987557	0.915704	0.850122	0.730633	0.670118	0.624743	0.432221	0.356994	0.300456	0.199698	0.255561	0.223689	0.288917	0.294384	0.214357	0.216423	0.217187	0.280982	0.281274	0.264242	0.234469	0.608383	0.779068	0.712974	0.775785	0.806379	0.871573	0.784674	0.772961	0.778376	0.910611	1.12548	1.18681	1.27235	1.31683	1.33986	1.19562	1.18311	1.19705	1.09626	1.11794	1.14018	1.09777
2010	1.2873	1.26196	1.01406	1.09857	0.893377	0.757809	0.823596	0.82459	0.756963	0.561291	0.4716	0.468803	0.329287	0.398454	0.351222	0.428963	0.362751	0.274351	0.274387	0.233274	0.350861	0.345033	0.30763	0.231114	0.756887	0.821689	0.848374	0.953215	0.918979	0.963319	0.685966	0.651098	0.697927	0.726837	0.74561	0.837455	0.824642	0.791711	0.750357	0.563468	0.639411	0.688779	0.601036	0.668064	0.680806	0.689235
2011	1.17197	1.16949	0.983054	1.08791	1.00818	0.910045	0.821921	0.764256	0.727635	0.62586	0.646614	0.60739	0.555781	0.630275	0.509839	0.714875	0.667702	0.587496	0.554561	0.511827	0.455208	0.421476	0.355398	0.254558	0.59143	0.85251	0.800617	0.940862	1.01989	1.07163	1.09946	1.07878	1.01941	1.02872	0.870195	0.947136	1.00723	1.00787	1.05085	1.01473	1.00121	1.12363	1.08615	1.12431	1.14008	1.07937
2012	0.997953	0.997774	0.927468	0.96483	0.923184	0.832379	0.832549	0.844114	0.834824	0.771391	0.716752	0.652964	0.50445	0.573388	0.478263	0.730768	0.734565	0.627604	0.540676	0.518191	0.344703	0.230266	0.158397	0.117968	0.608713	0.86587	0.812539	0.97481	1.076	1.12561	1.23075	1.26916	1.31278	1.37595	1.17426	1.1521	1.13662	1.10927	1.15313	1.05629	1.07484	1.12281	1.05536	1.10132	1.12647	1.11275
2013	0.724368	0.742483	0.711898	0.82483	0.858362	0.90134	0.94405	0.988703	1.03443	0.898267	0.859126	0.818583	0.691036	0.796571	0.711557	0.737428	0.611057	0.383249	0.268748	0.151408	0.0600907	-0.0306907	-0.0753703	0.204368	0.844382	1.50281	1.38283	1.63229	1.73546	1.74125	1.70032	1.54105	1.42324	1.36814	1.03244	1.0214	0.931642	0.897067	0.980411	0.915224	0.800036	0.91287	0.957048	1.08027	1.14917	1.3545
2014	1.06192	1.1831	1.13257	1.30941	1.4029	1.45883	1.55094	1.5564	1.43988	1.20771	1.19642	1.10722	0.952125	1.0488	0.926987	1.03078	1.00669	0.817669	0.741419	0.700082	0.571506	0.474009	0.408778	0.471601	0.968708	1.5527	1.46875	1.73467	1.73227	1.88287	1.91914	1.82182	1.72133	1.65851	1.19384	1.1322	1.07709	1.08404	1.14065	0.945903	0.996078	1.09058	1.00855	1.1674	1.24116	1.31891
2015	1.37301	1.43542	1.31011	1.42485	1.32432	1.38281	1.48758	1.4359	1.30434	0.982927	0.889632	0.849228	0.754218	0.928493	0.84747	0.929369	0.872338	0.545344	0.521454	0.563344	0.583906	0.583054	0.710931	0.849604	1.31303	1.50281	1.43907	1.68172	1.60861	1.67291	1.50641	1.48778	1.49158	1.55069	1.3175	1.33773	1.39341	1.41087	1.49077	1.49701	1.47505	1.62858	1.60627	1.61492	1.64535	1.671
2016	0.996086	1.04052	1.09655	1.20892	1.29209	1.28294	1.3041	1.27503	1.18326	0.854123	0.799389	0.681915	0.502993	0.6557	0.387084	0.745318	0.745708	0.580543	0.578405	0.607769	0.747298	0.737575	0.781083	0.794459	1.12242	1.19464	1.29602	1.551	1.61667	1.64229	1.66322	1.59874	1.53218	1.59344	1.25386	1.20565	1.11419	1.12757	1.17781	0.936799	1.00186	1.16284	1.07936	1.17133	1.16717	1.17113

## Sheet: Figure1B
Habitat Compression Index (HCI)
Year	March	May
1980	0	263
1981	31	347
1982	286	484
1983	0	63
1984	121	257
1985	667	477
1986	20	402
1987	265	189
1988	434	239
1989	606	186
1990	685	399
1991	550	690
1992	0	0
1993	30	0
1994	31	213
1995	14	89
1996	27	138
1997	501	0
1998	0	4
1999	687	682
2000	518	140
2001	445	416
2002	503	618
2003	225	304
2004	305	127
2005	28	0
2006	531	278
2007	569	555
2008	690	660
2009	635	593
2010	301	601
2011	362	381
2012	444	427
2013	444	339
2014	139	228
2015	17	247
2016	0	164

## Sheet: Figure 2
Year	Humpback population size (Ind.)	Blue whale entanglements (count)	Gray whale entanglements (count)	Humpback whale entanglements (count)	Unidentitifed whale entanglements (count)	Krill Anomaly (CPUE)	Adult Anchovy Anomaly (CPUE)	YOY Anchovy Anomaly (CPUE)	Species Richness Anomaly	Humpback mean abundance (on-shelf; Ind./3km)	Humpback standard error (on-shelf)	Humpback mean abundance (off-shelf; Ind./3km)	Humpback standard error (off-shelf)	Z-score (on-shelf vs. off-shelf)	p (z-score)
2001	1295	0	0	3	1	0.722255	-0.407857	-0.489754	0.460674	0.135246	0.0390764	0.0800821	0.0181393	1.179	0.238
2002	NA	0	3	0	0	-0.795272	-0.774983	-0.559016	1.00442	0.0426829	0.0217975	0.107232	0.0289454	-1.044	0.29
2003	NA	0	5	5	0	0.392768	-0.54749	-0.582849	-0.0808405	0.402597	0.128826	0.257862	0.0609802	0.597	0.55
2004	NA	0	7	3	2	-0.261779	1.65623	-0.562889	1.05698	0.00684932	0.00684932	0.0822785	0.0272401	-2.116	0.03
2005	1623	0	6	3	1	-0.787628	2.29224	-0.582849	-0.844206	0.0218978	0.0125494	0.046729	0.0160008	-0.561	0.57
2006	NA	0	4	6	3	-0.545355	2.24291	-0.582849	-1.45118	0.2	0.0711449	0.0564516	0.0194653	2.618	0.008
2007	NA	0	5	4	5	0.320165	0.392756	-0.571134	-1.07865	0.0743802	0.0288852	0.0732601	0.0260873	-0.177	0.85
2008	1313	0	0	7	3	1.80218	-0.782801	-0.582849	-0.493981	0.137405	0.041639	0.0391459	0.0136078	2.583	0.009
2009	NA	0	4	3	4	0.787136	-0.755237	-0.582849	0.156282	0.285141	0.059246	0.178218	0.0317142	2.332	0.02
2010	NA	0	7	8	8	0.493366	-0.83458	-0.527732	0.454205	0.0405405	0.0285688	0.0791367	0.0245308	-1.352	0.17
2011	NA	0	3	6	4	1.13169	-0.839734	-0.582849	0.101646	NA	NA	NA	NA	NA	NA
2012	NA	0	15	4	1	1.2651	-0.863682	-0.582849	-1.26864	0.259259	0.0772402	0.351906	0.0653919	-0.835	0.403
2013	NA	0	14	0	1	0.999526	-0.641364	-0.582849	0.755402	0.134986	0.0416895	0.146959	0.029097	-1.121	0.26
2014	3064	0	7	19	4	1.34659	-0.736581	-0.513422	0.93357	0.0412698	0.016357	0.163218	0.0304817	-3.315	0.0009
2015	NA	1	12	35	14	-0.567934	-0.836077	3.06122	3.0624	1.29167	0.448343	0.146617	0.0431558	4.987	0.0001
2016	NA	4	3	54	10	0.130461	-0.863682	0.953031	1.25913	0.46473	0.0866175	0.287105	0.0525941	2.615	0.008

## Sheet: Figure 3A-B
Year	Station	Latitude	Longitude	YOY Anchovy (CPUE)	Adult Anchovy (CPUE)	Anchovy Total (CPUE)
2013	101	36.3026	-121.951	0	0	0
2013	103	36.2978	-122.019	0	0	0
2013	104	36.2953	-122.087	0	0.693147	0.693147
2013	105	36.3098	-122.198	0	0	0
2013	109	36.5853	-122.036	0	0	0
2013	110	36.5813	-122.177	0	0	0
2013	112	36.6571	-121.949	0	0	0
2013	113	36.6474	-122.051	0	0	0
2013	114	36.7693	-121.873	0	0	0
2013	115	36.7097	-121.911	0	0	0
2013	116	36.7401	-121.978	0	0	0
2013	117	36.701	-122.109	0	0	0
2013	119	36.8457	-121.983	0	0	0
2013	123	36.9847	-122.294	0	0	0
2013	124	36.9837	-122.375	0	0.693147	0.693147
2013	125	36.9815	-122.428	0	0	0
2013	126	36.9827	-122.593	0	3.80666	3.80666
2013	127	36.9877	-122.753	0	0	0
2013	131	37.2758	-122.568	0	0	0
2013	132	37.2754	-122.652	0	1.09861	1.09861
2013	133	37.2738	-122.817	0	0	0
2013	134	37.275	-122.981	0	0	0
2013	135	37.2777	-123.147	0	0	0
2013	138	37.7024	-122.912	0	0	0
2013	139	37.7915	-122.87	0	0	0
2013	152	37.6593	-123.045	0	0	0
2013	154	37.6588	-123.208	0	0	0
2013	156	37.7443	-123.139	0	0	0
2013	160	37.8825	-123.315	0	0	0
2013	162	37.8827	-123.501	0	0	0
2013	165	38.17	-123.005	0	0.405465	0.405465
2013	167	38.1686	-123.168	0	0	0
2013	170	38.1637	-123.367	0	0	0
2013	171	38.1686	-123.484	0	0	0
2013	183	38.48	-123.248	0	0	0
2013	237	37.605	-122.84	0	0	0
2013	401	32.7165	-118.223	0	0	0
2013	402	32.7152	-118.479	0	0	0
2013	403	32.7167	-118.748	0	0	0
2013	404	32.7167	-119.017	0	0	0
2013	411	33.69	-119.287	0	0	0
2013	412	33.5867	-119.368	0	0	0
2013	413	33.4867	-119.605	0	0	0
2013	414	33.3833	-119.763	0	0	0
2013	422	34.3183	-120.3	0.693147	0	0.693147
2013	423	34.1767	-120.472	0	0	0
2013	425	33.9183	-120.712	0	0	0
2013	441	35.7033	-121.363	0	0	0
2013	442	35.7033	-121.43	0	0	0
2013	443	35.7033	-121.508	0.693147	0	0.693147
2013	444	35.7033	-121.7	0	0	0
2013	445	35.7033	-121.867	0	0	0
2013	453	38.4667	-123.387	0	0	0
2013	454	38.4667	-123.71	0	0	0
2013	455	38.4667	-124.058	0	0	0
2013	461	39.1333	-123.783	0	0	0
2013	463	39.1333	-124	0	0	0
2013	464	39.1333	-124.317	0	0	0
2013	465	39.1093	-124.632	0	0	0
2013	471	39.8333	-123.917	0	0	0
2013	473	39.8333	-124.108	0	0	0
2013	474	39.8333	-124.4	0	0	0
2013	475	39.8333	-123.045	0	0	0
2013	481	33.0167	-117.75	0	0	0
2013	482	32.9167	-117.583	0	0	0
2013	483	32.8167	-117.422	0	0	0
2013	484	32.7083	-117.333	0	0	0
2013	491	35	-120.733	8.44998	0	8.44998
2013	492	35	-120.793	0	0	0
2013	493	35	-120.883	5.00058	0	5.00058
2013	494	35	-120.975	0	0	0
2013	495	35	-121.117	0	0	0
2014	101	36.3026	-121.951	0.693147	0	0.693147
2014	103	36.2978	-122.019	1.09861	0	1.09861
2014	104	36.2953	-122.087	1.79176	0	1.79176
2014	109	36.5853	-122.036	0	0	0
2014	110	36.5813	-122.177	0	0	0
2014	112	36.6571	-121.949	0	0	0
2014	113	36.6474	-122.051	0	0	0
2014	114	36.7693	-121.873	0	0	0
2014	115	36.7097	-121.911	0.510826	2.07944	2.15948
2014	116	36.7401	-121.978	0.847298	0.510826	1.09861
2014	117	36.701	-122.109	0	0	0
2014	119	36.8457	-121.983	0	1.09861	1.09861
2014	123	36.9847	-122.294	0	0	0
2014	124	36.9837	-122.375	0	0	0
2014	125	36.9815	-122.428	0	0	0
2014	126	36.9827	-122.593	0	0	0
2014	127	36.9877	-122.753	0	0	0
2014	131	37.2758	-122.568	0	0	0
2014	132	37.2754	-122.652	0	0	0
2014	133	37.2738	-122.817	0	0	0
2014	134	37.275	-122.981	0	0	0
2014	135	37.2777	-123.147	0	0	0
2014	138	37.7024	-122.912	0	0	0
2014	139	37.7915	-122.87	0	0	0
2014	152	37.6593	-123.045	0	0	0
2014	154	37.6588	-123.208	0	0	0
2014	156	37.7443	-123.139	0	0	0
2014	160	37.8825	-123.315	0	0	0
2014	165	38.17	-123.005	0	0	0
2014	167	38.1686	-123.168	0	0	0
2014	170	38.1637	-123.367	0	0	0
2014	171	38.1686	-123.484	0	0	0
2014	183	38.48	-123.248	0	0	0
2014	237	37.605	-122.84	0	0	0
2014	401	32.7165	-118.223	1.60944	0	1.60944
2014	402	32.7152	-118.479	3.55535	0	3.55535
2014	403	32.7167	-118.748	0	0	0
2014	411	33.69	-119.287	0	0	0
2014	412	33.5867	-119.448	1.60944	0	1.60944
2014	413	33.4867	-119.605	1.09861	0	1.09861
2014	414	33.3833	-119.763	0	0	0
2014	422	34.3183	-120.3	0	0	0
2014	423	34.1767	-120.472	1.60944	0	1.60944
2014	424	34.07	-120.578	2.89037	0	2.89037
2014	425	33.9183	-120.712	1.09861	0	1.09861
2014	441	35.7033	-121.363	3.53612	0	3.53612
2014	442	35.7033	-121.43	5.53207	0	5.53207
2014	443	35.7033	-121.508	1.60944	0	1.60944
2014	444	35.7033	-121.7	3.17805	0	3.17805
2014	453	38.4667	-123.387	0	0	0
2014	454	38.4667	-123.71	0	0	0
2014	455	38.4667	-124.058	0	0	0
2014	461	39.1333	-123.783	0	0	0
2014	463	39.1333	-124	0	0	0
2014	464	39.1333	-124.317	0	0	0
2014	471	39.8333	-123.917	0	0	0
2014	473	39.8333	-124.108	0	0	0
2014	474	39.8333	-124.4	0	0	0
2014	481	33.0167	-117.75	0.693147	0	0.693147
2014	482	32.9167	-117.583	0.693147	0	0.693147
2014	483	32.8167	-117.422	0	0	0
2014	492	35	-120.793	3.42318	0	3.42318
2014	493	35	-120.883	1.84583	0	1.84583
2014	494	35	-120.975	3.3673	0	3.3673
2014	495	35	-121.117	3.38439	0	3.38439
2015	101	36.3026	-121.951	0	0	0
2015	103	36.2978	-122.019	2.48491	0	2.48491
2015	104	36.2953	-122.087	1.09861	0	1.09861
2015	105	36.3098	-122.198	2.30259	0	2.30259
2015	106	36.3042	-122.306	0	0	0
2015	109	36.5853	-122.036	3.54578	0	3.54578
2015	110	36.5813	-122.177	6.59304	0	6.59304
2015	112	36.6571	-121.949	5.826	0	5.826
2015	114	36.7693	-121.873	5.08347	0.510826	5.0876
2015	115	36.7097	-121.911	3.09104	0	3.09104
2015	116	36.7401	-121.978	4.45435	0	4.45435
2015	117	36.701	-122.109	4.26268	0	4.26268
2015	119	36.8457	-121.983	5.0689	0	5.0689
2015	123	36.9847	-122.294	5.35186	0	5.35186
2015	124	36.9837	-122.375	2.30259	0	2.30259
2015	125	36.9815	-122.428	2.91777	0	2.91777
2015	126	36.9827	-122.593	2.56495	0	2.56495
2015	127	36.9877	-122.753	1.38629	0	1.38629
2015	131	37.2758	-122.568	2.96183	0	2.96183
2015	132	37.2754	-122.652	1.94591	0	1.94591
2015	133	37.2738	-122.817	3.01226	0	3.01226
2015	134	37.275	-122.981	3.73767	0	3.73767
2015	135	37.2777	-123.147	2.61496	0	2.61496
2015	138	37.7024	-122.912	0.916291	0	0.916291
2015	139	37.7915	-122.87	1.60944	0	1.60944
2015	152	37.6593	-123.045	2.14007	0	2.14007
2015	154	37.6588	-123.208	0	0	0
2015	156	37.7443	-123.139	2.3979	0	2.3979
2015	160	37.8825	-123.315	1.0116	0	1.0116
2015	162	37.8827	-123.501	0.847298	0	0.847298
2015	165	38.17	-123.005	5.0814	0	5.0814
2015	167	38.1686	-123.168	2.30259	0	2.30259
2015	171	38.1686	-123.484	2.70805	0	2.70805
2015	211	36.5918	-122.341	2.60269	0	2.60269
2015	237	37.605	-122.84	1.70475	0	1.70475
2015	401	32.7165	-118.223	3.95124	0	3.95124
2015	402	32.7152	-118.479	2.07944	0	2.07944
2015	403	32.7167	-118.748	4.82564	0	4.82564
2015	404	32.7167	-119.017	0	0	0
2015	411	33.69	-119.287	1.09861	0	1.09861
2015	412	33.5867	-119.448	1.60944	0	1.60944
2015	413	33.4867	-119.605	1.70475	0	1.70475
2015	414	33.3833	-119.763	0	0	0
2015	422	34.3183	-120.3	6.67077	0	6.67077
2015	423	34.1767	-120.472	3.20883	0	3.20883
2015	424	34.07	-120.578	2.11021	0	2.11021
2015	425	33.9183	-120.712	5.04986	0	5.04986
2015	441	35.7033	-121.363	3.70541	0	3.70541
2015	442	35.7033	-121.43	5.13727	0	5.13727
2015	443	35.7033	-121.508	4.63796	0	4.63796
2015	444	35.7033	-121.7	2.3979	0	2.3979
2015	453	38.4667	-123.387	2.66259	0	2.66259
2015	454	38.4667	-123.71	3.8712	0	3.8712
2015	455	38.4667	-124.058	0	0	0
2015	461	39.1333	-123.783	1.25276	0	1.25276
2015	463	39.1333	-124	0.916291	0	0.916291
2015	464	39.1333	-124.317	0	0	0
2015	471	39.8333	-123.917	2.77259	0	2.77259
2015	473	39.8333	-124.108	1.70475	0	1.70475
2015	474	39.8333	-124.4	2.23359	0	2.23359
2015	475	39.8333	-124.717	0	0	0
2015	481	33.0167	-117.75	0.916291	0	0.916291
2015	482	32.9167	-117.583	2.07944	0	2.07944
2015	483	32.8167	-117.422	2.83321	0	2.83321
2015	484	32.7083	-117.333	6.43562	0	6.43562
2015	491	35	-120.733	1.25276	0.693147	1.50408
2015	492	35	-120.793	1.20397	2.03688	2.30259
2015	493	35	-120.883	5.4161	2.19722	5.45104
2015	494	35	-120.975	6.41346	0	6.41346
2015	495	35	-121.117	4.97673	0	4.97673
2016	101	36.3026	-121.951	0.693147	0	0.693147
2016	103	36.2978	-122.019	0.287682	0	0.287682
2016	104	36.2953	-122.087	0.693147	0	0.693147
2016	105	36.3098	-122.198	0	0	0
2016	106	36.3042	-122.306	0	0	0
2016	109	36.5853	-122.036	1.46634	0	1.46634
2016	110	36.5813	-122.177	0	0	0
2016	112	36.6571	-121.949	3.43399	0	3.43399
2016	113	36.6474	-122.051	3.09104	0	3.09104
2016	114	36.7693	-121.873	5.96871	0	5.96871
2016	115	36.7097	-121.911	5.14166	0	5.14166
2016	116	36.7401	-121.978	4.29046	0	4.29046
2016	117	36.701	-122.109	2.63906	0	2.63906
2016	119	36.8457	-121.983	6.88755	0	6.88755
2016	124	36.9837	-122.375	2.42037	0	2.42037
2016	125	36.9815	-122.428	1.46634	0	1.46634
2016	126	36.9827	-122.593	0	0	0
2016	127	36.9877	-122.753	0	0	0
2016	131	37.2758	-122.568	2.59027	0	2.59027
2016	132	37.2754	-122.652	0.693147	0	0.693147
2016	133	37.2738	-122.817	1.38629	0	1.38629
2016	134	37.275	-122.981	0.405465	0	0.405465
2016	135	37.2777	-123.147	0	0	0
2016	138	37.7024	-122.912	0	0	0
2016	139	37.7915	-122.87	0	0	0
2016	152	37.6593	-123.045	2.19722	0	2.19722
2016	154	37.6588	-123.208	0	0	0
2016	156	37.7443	-123.139	0	0	0
2016	160	37.8825	-123.315	0	0	0
2016	162	37.8827	-123.501	0	0	0
2016	165	38.17	-123.005	1.09861	0	1.09861
2016	167	38.1686	-123.168	1.38629	0	1.38629
2016	170	38.1637	-123.367	0	0	0
2016	171	38.1686	-123.484	0	0	0
2016	174	38.1735	-123.688	0	0	0
2016	211	36.5918	-122.341	0	0	0
2016	212	36.5657	-122.529	0	0	0
2016	237	37.605	-122.84	0	0	0
2016	401	32.7165	-118.223	1.09861	0	1.09861
2016	402	32.7152	-118.479	6.09695	0	6.09695
2016	403	32.7167	-118.748	5.88053	0	5.88053
2016	404	32.7167	-119.017	6.29157	0	6.29157
2016	411	33.69	-119.287	9.4145	2.83321	9.41581
2016	412	33.5867	-119.448	5.04019	8.5514	8.58064
2016	413	33.4867	-119.605	4.40672	1.09861	4.43082
2016	414	33.3833	-119.763	4.86753	0	4.86753
2016	422	34.3183	-120.3	6.6053	5.35186	6.85541
2016	423	34.1767	-120.472	3.52636	4.2485	4.63473
2016	424	34.07	-120.578	1.60944	0	1.60944
2016	425	33.9183	-120.712	0.693147	0	0.693147
2016	441	35.7033	-121.363	3.39283	0	3.39283
2016	442	35.7033	-121.43	2.53897	0	2.53897
2016	443	35.7033	-121.508	0.693147	0	0.693147
2016	444	35.7033	-121.7	0.693147	0	0.693147
2016	445	35.7033	-121.867	0.405465	0	0.405465
2016	453	38.4667	-123.387	0.693147	0	0.693147
2016	454	38.4667	-123.71	0	0	0
2016	455	38.4667	-124.058	0	0	0
2016	461	39.1333	-123.783	1.79176	0	1.79176
2016	463	39.1333	-124	0	0	0
2016	464	39.1333	-124.317	0	0	0
2016	473	39.8333	-124.108	0.693147	0	0.693147
2016	481	33.0167	-117.75	6.24417	5.23111	6.55251
2016	482	32.9167	-117.583	5.19296	0	5.19296
2016	483	32.8167	-117.422	7.84718	4.44265	7.87948
2016	484	32.7083	-117.333	7.63579	3.96081	7.66035
2016	493	35	-120.883	1.09861	0	1.09861
2016	494	35	-120.975	0.510826	0	0.510826
2016	495	35	-121.117	4.53618	0	4.53618

## Sheet: Figure 3E-H
Year	NASC	Lon	Lat
2013	5.022	-118.94	32.71
2013	3.665	-118.87	32.71
2013	3.74667	-118.71	32.71
2013	2.32	-118.427	32.71
2013	1.67	-118.34	32.71
2013	3.37833	-119.025	32.7617
2013	3.28333	-118.82	32.72
2013	4.05333	-118.763	32.72
2013	6.78	-118.63	32.72
2013	7.818	-118.53	32.72
2013	1.35	-118.47	32.72
2013	0.732	-118.24	32.722
2013	0.841667	-118.135	32.7583
2013	4.364	-118.038	32.798
2013	20	-117.6	32.805
2013	3.505	-117.54	32.775
2013	6.90833	-119.038	32.8617
2013	2.54	-117.99	32.82
2013	12.558	-117.934	32.846
2013	5.82667	-117.835	32.8867
2013	0.94	-117.77	32.91
2013	22.37	-117.538	32.83
2013	14.3883	-117.438	32.87
2013	3.39	-117.38	32.905
2013	22.9317	-119.048	32.9583
2013	4.89667	-117.75	32.9667
2013	18.21	-117.5	33.01
2013	24.6686	-117.443	32.9586
2013	28.9267	-119.063	33.0583
2013	3.24	-118.09	33.11
2013	3.428	-118.04	33.098
2013	2.67333	-117.967	33.0767
2013	17.2983	-117.722	33.0617
2013	8.19	-117.62	33.09
2013	8.058	-117.542	33.038
2013	68.6	-119.09	33.2
2013	10.482	-119.078	33.15
2013	17.848	-118.54	33.202
2013	4.924	-118.44	33.182
2013	19.0233	-118.338	33.16
2013	10.284	-118.23	33.14
2013	5.53	-118.14	33.1225
2013	7.71	-117.7	33.13
2013	5.48	-117.675	33.125
2013	11.4614	-119.097	33.2586
2013	6.56	-119	33.31
2013	6.198	-118.94	33.298
2013	5.64	-118.837	33.2767
2013	6.616	-118.73	33.252
2013	3.148	-118.634	33.228
2013	4.4045	-119.742	33.39
2013	9.052	-119.64	33.383
2013	61.4454	-119.535	33.3723
2013	53.8108	-119.428	33.3992
2013	26.67	-119.341	33.3929
2013	174.552	-119.23	33.368
2013	16.9882	-119.12	33.3518
2013	10.74	-119.05	33.325
2013	2.49	-119.698	33.425
2013	7.22833	-119.636	33.465
2013	4.505	-119.558	33.4983
2013	127.451	-119.434	33.4671
2013	137.006	-119.33	33.4256
2013	626.345	-119.272	33.4375
2013	14.7686	-119.126	33.4643
2013	86.0891	-119.507	33.5564
2013	51.2909	-119.462	33.5791
2013	34.9383	-119.143	33.5717
2013	39.2629	-119.539	33.6671
2013	8.36125	-119.412	33.6512
2013	8.9425	-119.339	33.6806
2013	6.81333	-119.273	33.69
2013	40.9517	-119.157	33.6717
2013	148.844	-120.43	33.81
2013	161.032	-120.33	33.802
2013	158.374	-120.23	33.792
2013	79.756	-120.13	33.778
2013	14.986	-120.03	33.77
2013	9.812	-119.93	33.76
2013	169.122	-119.83	33.756
2013	24.668	-119.73	33.746
2013	20.93	-119.632	33.768
2013	8.13909	-119.546	33.7382
2013	3.16667	-119.45	33.72
2013	8.23333	-119.267	33.765
2013	22.1617	-119.173	33.7717
2013	271.016	-120.7	33.9071
2013	231.663	-120.629	33.8793
2013	220.062	-120.552	33.8362
2013	517.62	-119.813	33.9
2013	251.76	-119.742	33.855
2013	72.99	-119.68	33.82
2013	7.07778	-119.237	33.8744
2013	11.4	-119.18	33.8467
2013	703.996	-120.811	33.9971
2013	106.331	-120.722	33.9396
2013	38.5857	-120.649	33.9807
2013	58.674	-119.92	33.978
2013	49.03	-119.863	33.93
2013	13.9875	-119.226	33.9658
2013	303.445	-120.828	34.0629
2013	365.097	-120.7	34.0933
2013	29.61	-120.635	34.058
2013	4.74	-120.577	34.1067
2013	8.775	-120.005	34.08
2013	8.25333	-119.96	34.0333
2013	199.088	-119.227	34.065
2013	317.614	-120.753	34.1529
2013	19.052	-120.533	34.144
2013	8.03889	-120.448	34.1878
2013	115.324	-120.05	34.1629
2013	4.2475	-119.228	34.135
2013	79.145	-120.8	34.29
2013	370.513	-120.77	34.2367
2013	14.384	-120.4	34.23
2013	35.0645	-120.342	34.2773
2013	420.682	-120.115	34.2767
2013	159.65	-120.08	34.22
2013	12.01	-120.837	34.3683
2013	32.815	-120.42	34.41
2013	17.9644	-120.314	34.3522
2013	18.9773	-120.245	34.3891
2013	63.8425	-120.165	34.345
2013	22.195	-120.895	34.49
2013	25.6775	-120.87	34.445
2013	5.005	-120.6	34.505
2013	19.56	-120.535	34.465
2013	18.775	-120.47	34.425
2013	38.63	-120.31	34.42
2013	10.82	-120.234	34.426
2013	37.9629	-120.923	34.5629
2013	25.2433	-120.728	34.585
2013	17.0575	-120.645	34.535
2013	366.425	-120.945	34.68
2013	896.523	-120.828	34.645
2013	93.8933	-121.103	34.8
2013	38.8808	-121.019	34.765
2013	107.04	-120.975	34.72
2013	24.98	-121.205	34.865
2013	115.057	-121.149	34.8544
2013	8.47	-121.046	34.87
2013	38.244	-120.924	34.87
2013	95.3625	-120.83	34.87
2013	61.425	-120.743	34.8817
2013	4.485	-121.112	34.9925
2013	9.85	-121.043	34.9867
2013	3.16111	-120.933	35
2013	15.048	-120.828	35
2013	11.1775	-120.737	34.9808
2013	23.9167	-121.303	35.1
2013	66.4783	-121.233	35.055
2013	7.46	-121.18	35.02
2013	140.148	-121.425	35.1783
2013	315.63	-121.353	35.13
2013	106.67	-121.61	35.3
2013	89.5767	-121.538	35.2533
2013	21.92	-121.48	35.22
2013	27.23	-121.79	35.41
2013	50.955	-121.73	35.375
2013	53.84	-121.657	35.33
2013	78.4425	-121.925	35.495
2013	228.172	-121.842	35.445
2013	42.2783	-121.943	35.53
2013	34.018	-121.84	35.538
2013	81.696	-121.738	35.54
2013	129.726	-121.64	35.54
2013	88.388	-121.538	35.532
2013	136.392	-121.44	35.536
2013	193.136	-121.354	35.57
2013	71.01	-121.89	35.71
2013	31.3006	-121.831	35.6912
2013	24.7125	-121.728	35.6975
2013	36.629	-121.641	35.704
2013	7.832	-121.542	35.708
2013	40.3791	-121.433	35.7018
2013	30.0761	-121.352	35.6866
2013	77.07	-121.995	35.805
2013	49.0883	-121.943	35.755
2013	94.23	-121.49	35.81
2013	18.95	-121.437	35.7657
2013	212.4	-122.1	35.8967
2013	53.574	-122.044	35.848
2013	122.125	-121.79	35.905
2013	143.32	-121.743	35.8583
2013	39.3044	-121.642	35.8756
2013	60.1317	-121.54	35.855
2013	109.257	-122.105	35.9683
2013	112.75	-121.813	35.97
2013	29.11	-121.64	35.92
2013	111.133	-122.09	36.0433
2013	242.66	-122.08	36.0933
2013	169.894	-121.847	36.07
2013	482.973	-121.753	36.1067
2013	296.01	-122.049	36.1722
2013	262.368	-121.922	36.1625
2013	311.272	-121.834	36.154
2013	486.927	-121.767	36.1333
2013	93.53	-122.302	36.3
2013	23.8243	-122.219	36.2871
2013	47.1314	-122.136	36.2871
2013	72.78	-122.06	36.2757
2013	95.2569	-121.948	36.2853
2013	24.77	-121.86	36.2267
2013	74.2471	-122.359	36.3671
2013	86.5393	-122.009	36.3607
2013	101.665	-121.97	36.32
2013	269.235	-122.397	36.445
2013	69.3633	-122.37	36.4933
2013	47.3683	-122.042	36.4642
2013	204.292	-122.313	36.573
2013	53.3186	-122.237	36.5786
2013	160.444	-122.15	36.584
2013	41.5842	-122.047	36.5717
2013	26.9233	-122.607	36.6967
2013	57.942	-122.546	36.662
2013	131.09	-122.44	36.664
2013	37.588	-122.354	36.64
2013	295.321	-122.231	36.6814
2013	459.407	-122.132	36.6777
2013	101.616	-122.044	36.6514
2013	30.5148	-121.933	36.677
2013	2.89625	-121.87	36.6562
2013	95.6789	-122.639	36.7589
2013	167.505	-122.523	36.775
2013	457.207	-122.445	36.7723
2013	178.097	-122.339	36.753
2013	285.347	-122.237	36.752
2013	232.316	-122.142	36.7648
2013	581.79	-122.025	36.763
2013	114.137	-121.929	36.7546
2013	28.1064	-121.875	36.7627
2013	202.133	-122.75	36.88
2013	71.382	-122.63	36.874
2013	350.541	-122.529	36.8692
2013	238.784	-122.438	36.88
2013	156.14	-122.338	36.87
2013	699.716	-122.235	36.874
2013	67.777	-122.142	36.8635
2013	38.2644	-122.025	36.8553
2013	36.2827	-121.967	36.8367
2013	70.3725	-122.756	36.975
2013	54.075	-122.623	36.9838
2013	129.039	-122.544	36.9836
2013	107.69	-122.43	36.99
2013	73.7388	-122.326	36.9842
2013	90.5475	-122.253	36.9658
2013	19.07	-122.145	36.9467
2013	8.14444	-122.031	36.93
2013	302.867	-122.751	37.0673
2013	240.045	-122.625	37.0685
2013	29.244	-122.54	37.08
2013	43.0824	-122.424	37.0782
2013	34.6739	-122.347	37.057
2013	31.28	-122.27	37.025
2013	297.17	-123.1	37.195
2013	387.16	-123.04	37.18
2013	589.89	-122.924	37.1812
2013	314.176	-122.841	37.18
2013	391.53	-122.727	37.1769
2013	205.375	-122.649	37.1727
2013	140.513	-122.53	37.1825
2013	43.455	-122.449	37.1544
2013	48.48	-123.19	37.28
2013	33.5161	-123.135	37.2732
2013	71.4247	-123.036	37.2812
2013	267.518	-122.934	37.2609
2013	46.843	-122.836	37.266
2013	82.4191	-122.723	37.2659
2013	112.04	-122.638	37.2739
2013	76.8955	-122.546	37.2667
2013	3.25	-122.48	37.225
2013	114.162	-123.108	37.345
2013	178.13	-123.044	37.3619
2013	668.722	-122.935	37.3625
2013	199.127	-122.84	37.37
2013	82.7567	-122.744	37.3742
2013	66.3007	-122.646	37.3641
2013	21.515	-122.547	37.3633
2013	1.155	-122.475	37.3525
2013	49.2167	-123.393	37.51
2013	232.777	-123.34	37.51
2013	241.894	-123.232	37.51
2013	153.535	-123.139	37.51
2013	332.774	-123.022	37.4924
2013	421.97	-122.98	37.51
2013	116.74	-122.802	37.472
2013	57.2908	-122.737	37.4723
2013	30.4969	-122.65	37.4612
2013	176.837	-123.523	37.59
2013	107.781	-123.441	37.54
2013	124.7	-122.928	37.536
2013	65.8083	-122.824	37.5737
2013	35.36	-122.77	37.5333
2013	5.62417	-122.645	37.5717
2013	108.778	-123.598	37.6571
2013	192.74	-123.57	37.62
2013	61.8825	-123.21	37.675
2013	35.6957	-123.13	37.67
2013	86.555	-123.058	37.6633
2013	11.1913	-122.897	37.7025
2013	20.5757	-122.856	37.6557
2013	2.55364	-122.645	37.6682
2013	63.474	-123.598	37.7593
2013	115.356	-123.524	37.762
2013	183.528	-123.425	37.7827
2013	75.7217	-123.338	37.7783
2013	170.561	-123.229	37.766
2013	122.296	-123.146	37.745
2013	152.008	-123.032	37.7533
2013	35.4578	-122.913	37.7804
2013	30.6653	-122.861	37.772
2013	4.17	-122.735	37.7607
2013	0.684545	-122.654	37.7555
2013	23.8856	-122.528	37.7928
2013	63.4514	-122.407	37.8057
2013	118.878	-123.607	37.8583
2013	63.2633	-123.516	37.86
2013	130.882	-123.454	37.8618
2013	58.4467	-123.328	37.885
2013	52.801	-123.26	37.857
2013	20.4583	-123.108	37.895
2013	15.7655	-123.038	37.8527
2013	17.6533	-122.942	37.8578
2013	31.528	-122.448	37.82
2013	86.7425	-123.293	37.9975
2013	71.7978	-123.252	37.9644
2013	31.762	-123.15	37.954
2013	3.8525	-123.034	37.9663
2013	133.752	-123.497	38.0617
2013	83.69	-123.428	38.05
2013	72.1227	-123.333	38.0293
2013	32.0929	-123.221	38.05
2013	5.71667	-123.15	38.04
2013	321.979	-123.499	38.1664
2013	258.992	-123.429	38.1585
2013	143.877	-123.347	38.1608
2013	33.4095	-123.232	38.161
2013	12.487	-123.127	38.164
2013	25.3683	-123.023	38.1687
2013	15.78	-124.12	38.3033
2013	201.319	-123.507	38.2675
2013	576.973	-123.418	38.2947
2013	50.051	-123.334	38.309
2013	16.56	-123.237	38.29
2013	1.39133	-123.133	38.2807
2013	1.1625	-123.065	38.225
2013	43.97	-124.295	38.405
2013	97.632	-124.236	38.37
2013	35.3429	-124.129	38.3443
2013	27.29	-124.08	38.405
2013	515.25	-123.59	38.4
2013	474.64	-123.568	38.358
2013	203.8	-123.43	38.4
2013	14.6414	-123.236	38.3671
2013	121.835	-124.395	38.48
2013	87.7775	-124.347	38.435
2013	10.29	-124.04	38.4514
2013	33.152	-123.93	38.45
2013	38.075	-123.835	38.455
2013	111.575	-123.73	38.455
2013	823.633	-123.631	38.4555
2013	274.158	-123.54	38.456
2013	105.491	-123.428	38.4741
2013	21.5838	-123.313	38.49
2013	21.2617	-123.257	38.4697
2013	73.75	-124.39	38.52
2013	106.256	-124.376	38.57
2013	652.37	-123.69	38.61
2013	367.549	-123.636	38.5789
2013	113.229	-123.541	38.5529
2013	38.74	-123.425	38.5613
2013	6.8263	-123.332	38.5278
2013	171.645	-124.36	38.6583
2013	129.338	-123.71	38.66
2013	40.6014	-123.65	38.67
2013	363.468	-124.338	38.7583
2013	18.6543	-123.734	38.7681
2013	95.6971	-124.33	38.8614
2013	75.55	-124.195	38.905
2013	75.316	-124.134	38.87
2013	117.107	-124.047	38.8314
2013	599.21	-123.93	38.83
2013	55.0275	-123.811	38.865
2013	16.9183	-123.777	38.845
2013	96.9467	-124.328	38.9767
2013	686.107	-124.248	38.935
2013	33.065	-123.798	38.9683
2013	142.965	-124.61	39.11
2013	90.7087	-124.529	39.1025
2013	156.423	-124.438	39.0717
2013	121.44	-124.318	39.081
2013	65.75	-124.27	39.11
2013	10.41	-123.89	39.11
2013	17.4841	-123.809	39.0782
2013	1.97	-123.78	39.095
2013	203.126	-124.616	39.1286
2013	257.09	-124.57	39.12
2013	68.6394	-124.332	39.1463
2013	74.1217	-124.228	39.1292
2013	137.289	-124.136	39.1279
2013	47.7169	-124.031	39.1287
2013	187.248	-123.936	39.1271
2013	30.747	-123.83	39.131
2013	7.4	-123.78	39.12
2013	67.47	-124.427	39.2671
2013	72.92	-124.505	39.3775
2013	56.055	-124.475	39.335
2013	61.6591	-124.543	39.4755
2013	105.338	-124.44	39.5
2013	140.054	-124.34	39.5
2013	86.568	-124.24	39.494
2013	90.658	-124.13	39.5
2013	54.9967	-124.05	39.5
2013	166.015	-124.025	39.5617
2013	358.752	-123.998	39.6425
2013	163.483	-123.973	39.6967
2013	3.04	-124.69	39.81
2013	150.903	-123.945	39.7683
2013	194.731	-124.724	39.8533
2013	15.176	-124.63	39.83
2013	18.8225	-124.53	39.83
2013	48.0233	-124.428	39.8267
2013	27.015	-124.347	39.8317
2013	81.238	-124.23	39.84
2013	44.38	-124.127	39.835
2013	29.5475	-124.032	39.83
2013	7.072	-123.938	39.826
2013	336.947	-124.823	39.9714
2013	375.52	-124.78	39.92
2013	104.653	-124.9	40.0725
2013	339.353	-124.844	40.0671
2013	202.562	-124.72	40.08
2013	572.555	-124.63	40.0825
2013	170.226	-124.534	40.08
2013	184.986	-124.432	40.09
2013	650.642	-124.332	40.088
2013	161.77	-124.27	40.095
2013	39.7043	-124.336	40.1643
2013	99.9957	-124.406	40.2643
2013	40.82	-124.5	40.41
2013	119.773	-124.448	40.3633
2013	7.18625	-125.135	40.505
2013	79.893	-125.036	40.505
2013	592.389	-124.933	40.502
2013	47.0556	-124.831	40.5
2013	190.077	-124.743	40.5012
2013	260.398	-124.635	40.5
2013	26.0795	-124.531	40.472
2013	671.453	-124.738	40.57
2013	402.108	-124.757	40.6683
2014	110.228	-124.903	40.66
2014	25.53	-124.53	40.52
2014	110.765	-124.94	40.5667
2014	19.6457	-124.534	40.4714
2014	6.568	-124.638	40.5
2014	10.146	-124.738	40.498
2014	51.045	-124.83	40.5
2014	26.28	-124.935	40.5
2014	59.49	-124.47	40.34
2014	97.125	-124.498	40.39
2014	127.987	-124.44	40.29
2014	56.1329	-124.327	40.1571
2014	18.7	-124.265	40.0925
2014	45.376	-124.34	40.084
2014	43.858	-124.446	40.088
2014	205.778	-124.54	40.085
2014	154.4	-124.6	40.09
2014	124.177	-124.523	39.93
2014	8.47167	-123.938	39.8325
2014	24.3742	-124.035	39.8342
2014	29.6538	-124.125	39.8362
2014	45.7825	-124.207	39.835
2014	36.88	-124.349	39.835
2014	122.935	-124.427	39.8636
2014	51.79	-124.5	39.9
2014	16.185	-123.921	39.765
2014	32.44	-124.011	39.7629
2014	74.96	-124.098	39.776
2014	311.829	-124.346	39.7629
2014	3.29	-123.872	39.664
2014	67.594	-123.971	39.671
2014	47.9975	-124.05	39.66
2014	211.48	-124.265	39.6375
2014	215.667	-124.3	39.6867
2014	19.7413	-123.853	39.56
2014	65.37	-123.94	39.5588
2014	61.8383	-124.032	39.5675
2014	368.993	-124.238	39.55
2014	459.267	-124.297	39.5225
2014	82.69	-124.036	39.4845
2014	212.77	-124.1	39.5
2014	114.17	-124.24	39.4833
2014	282.806	-124.336	39.51
2014	318.277	-124.438	39.5075
2014	14.982	-124.53	39.494
2014	16.564	-124.59	39.462
2014	15.4917	-124.02	39.3717
2014	21.6567	-124.593	39.3717
2014	31.18	-124.015	39.2717
2014	1.98	-124.2	39.29
2014	108.962	-124.605	39.2717
2014	28.08	-123.78	39.13
2014	39.755	-123.816	39.1417
2014	31.6611	-123.937	39.1311
2014	44.6273	-124.02	39.1555
2014	6.9	-124.11	39.13
2014	12.79	-124.23	39.13
2014	7.214	-124.33	39.144
2014	9.502	-124.432	39.144
2014	55.018	-124.54	39.146
2014	24.2422	-124.608	39.1656
2014	133.753	-123.79	39.0642
2014	131.475	-124.047	39.035
2014	23.6433	-124.123	39.09
2014	47.0783	-123.794	38.9675
2014	58.4567	-123.94	38.9517
2014	189.535	-124	38.995
2014	26.1014	-123.777	38.8357
2014	40.9763	-123.817	38.8684
2014	83.072	-123.928	38.854
2014	10.025	-124.035	38.835
2014	132.945	-123.645	38.7383
2014	13.795	-123.742	38.773
2014	82.9	-123.96	38.73
2014	39.226	-124.014	38.78
2014	39.29	-123.475	38.635
2014	62.0029	-123.552	38.6557
2014	68.5127	-123.629	38.6855
2014	84.94	-123.71	38.6686
2014	134.23	-123.87	38.6333
2014	397.07	-123.915	38.68
2014	258.72	-123.349	38.5356
2014	152.616	-123.43	38.58
2014	275.569	-123.514	38.5767
2014	45.4	-123.67	38.555
2014	29.664	-123.736	38.558
2014	48.594	-123.82	38.582
2014	35.4205	-123.251	38.4674
2014	58.6971	-123.325	38.4765
2014	6.36833	-123.436	38.465
2014	24.0848	-123.527	38.4638
2014	99.4881	-123.637	38.4643
2014	10.52	-123.742	38.4773
2014	24.0441	-123.834	38.4712
2014	22.2925	-123.929	38.4612
2014	30.6571	-124.024	38.465
2014	36.7533	-123.177	38.3467
2014	26.8533	-123.2	38.3967
2014	128.65	-123.531	38.3575
2014	148.075	-123.6	38.38
2014	194.331	-123.75	38.3271
2014	62.8521	-123.839	38.355
2014	90.0725	-123.907	38.4025
2014	15.4467	-123.049	38.2633
2014	67.7626	-123.131	38.2821
2014	70.706	-123.235	38.3093
2014	53.2112	-123.317	38.2929
2014	138.412	-123.443	38.2692
2014	262.201	-123.531	38.2862
2014	75.6133	-123.62	38.275
2014	52.2583	-123.724	38.2675
2014	156.695	-123.843	38.2755
2014	28.465	-123.897	38.31
2014	31.2625	-123.029	38.1607
2014	8.63333	-123.126	38.164
2014	49.7525	-123.24	38.165
2014	78.8584	-123.333	38.1694
2014	58.1983	-123.434	38.1662
2014	80.0986	-123.506	38.1579
2014	58.738	-123.66	38.186
2014	81.364	-123.713	38.179
2014	38.9267	-123.81	38.16
2014	138.427	-123.066	38.0767
2014	18.0672	-123.121	38.046
2014	15.9693	-123.231	38.0443
2014	79.6412	-123.326	38.0471
2014	93.9334	-123.445	38.0594
2014	175.307	-123.517	38.0543
2014	230.569	-123.63	38.03
2014	207.329	-123.728	38.0553
2014	0.116667	-122.86	37.9333
2014	0.867	-122.936	37.948
2014	44.7718	-123.04	37.9641
2014	115.523	-123.123	37.9883
2014	62.665	-123.22	38.0025
2014	97.2147	-123.32	37.9613
2014	224.371	-123.429	37.977
2014	667.092	-123.567	37.9275
2014	219.225	-123.635	37.9555
2014	147.375	-123.707	37.9867
2014	23.53	-122.45	37.82
2014	0.24	-122.775	37.855
2014	1.218	-122.826	37.882
2014	16.802	-122.949	37.865
2014	3.22	-122.99	37.91
2014	130.925	-123.266	37.8342
2014	42.2768	-123.322	37.872
2014	382.285	-123.426	37.8618
2014	296.555	-123.516	37.8918
2014	251.274	-123.628	37.8669
2014	0.11	-122.4	37.81
2014	139.773	-122.531	37.7938
2014	0.288571	-122.65	37.7443
2014	1.43	-122.723	37.725
2014	4.526	-122.874	37.784
2014	12.086	-122.915	37.7633
2014	8.122	-123.03	37.752
2014	36.597	-123.143	37.7417
2014	81.2127	-123.227	37.7777
2014	253.604	-123.356	37.76
2014	211.366	-123.415	37.7518
2014	197.368	-123.54	37.754
2014	123.139	-123.611	37.7727
2014	1.94	-122.749	37.6814
2014	12.1358	-122.846	37.6584
2014	4.52	-122.912	37.6846
2014	98.9444	-123.052	37.6589
2014	44.6125	-123.127	37.6788
2014	104.417	-123.224	37.6626
2014	168.117	-123.329	37.6789
2014	70.975	-123.575	37.625
2014	124.917	-123.607	37.6733
2014	8.248	-122.833	37.5784
2014	16.5956	-122.937	37.5667
2014	88.2633	-123.02	37.5511
2014	29.8367	-123.123	37.52
2014	114.664	-123.225	37.5464
2014	24.1733	-123.298	37.5633
2014	214.933	-123.438	37.545
2014	246.065	-123.525	37.595
2014	17.6075	-122.78	37.43
2014	7.9575	-122.796	37.48
2014	167.445	-122.938	37.4565
2014	122.858	-123.033	37.4536
2014	44.59	-123.111	37.47
2014	22.266	-123.234	37.475
2014	40.2967	-123.35	37.51
2014	21.81	-123.395	37.51
2014	1.1825	-122.472	37.3675
2014	34.9294	-122.522	37.3556
2014	107.936	-122.645	37.3708
2014	18.6755	-122.745	37.374
2014	102.857	-122.853	37.3642
2014	565.302	-122.933	37.3707
2014	107.202	-123.032	37.3667
2014	101.426	-123.117	37.36
2014	18.3467	-123.213	37.35
2014	24.5836	-122.555	37.28
2014	34.4927	-122.637	37.2593
2014	52.8508	-122.729	37.2817
2014	29.0078	-122.837	37.2678
2014	35.4889	-122.941	37.2589
2014	18.6553	-123.027	37.276
2014	18.5587	-123.146	37.2575
2014	53.8017	-123.197	37.275
2014	2.34	-122.48	37.12
2014	4.22429	-122.537	37.1686
2014	3.585	-122.68	37.18
2014	196.093	-122.723	37.1639
2014	178.209	-122.839	37.18
2014	12.8414	-122.93	37.1729
2014	15.4644	-123.04	37.1756
2014	65.025	-123.112	37.2
2014	21.8596	-122.351	37.0529
2014	17.3568	-122.428	37.0664
2014	111.836	-122.532	37.0773
2014	114.847	-122.634	37.074
2014	75.6264	-122.744	37.0705
2014	129.096	-122.829	37.0536
2014	0.135	-121.93	36.935
2014	30.4427	-122.031	36.932
2014	4.10571	-122.146	36.93
2014	16.2538	-122.249	36.9503
2014	30.9271	-122.327	36.9786
2014	124.777	-122.434	36.9707
2014	70.1287	-122.519	36.9733
2014	39.2586	-122.639	36.9743
2014	26.4825	-122.7	36.99
2014	300.967	-122.836	37.0011
2014	91.59	-122.89	36.98
2014	132.273	-121.865	36.8375
2014	63.9289	-121.961	36.8579
2014	19.5706	-122.041	36.8659
2014	84.2807	-122.137	36.8595
2014	169.376	-122.236	36.8653
2014	138.948	-122.333	36.8873
2014	58.2675	-122.427	36.8875
2014	27.0992	-122.54	36.8838
2014	56.585	-122.595	36.9
2014	146.183	-121.868	36.7684
2014	69.4842	-121.931	36.7596
2014	126.192	-122.037	36.7625
2014	106.198	-122.142	36.7658
2014	37.8011	-122.219	36.7722
2014	6.84	-122.29	36.72
2014	25.3962	-121.871	36.6617
2014	19.1334	-121.923	36.6816
2014	79.9879	-122.033	36.669
2014	35.9227	-122.112	36.6809
2014	31.0783	-122.293	36.6583
2014	74.8763	-122.032	36.5705
2014	30.7906	-122.163	36.5822
2014	29.7888	-122.196	36.5688
2014	34.6967	-122.303	36.5583
2014	37.0929	-121.973	36.45
2014	91.2818	-122.015	36.4518
2014	75.836	-122.14	36.434
2014	64.6	-122.193	36.4683
2014	28.24	-122.31	36.4583
2014	5.124	-121.976	36.354
2014	130.556	-121.997	36.3706
2014	2.675	-122.12	36.32
2014	24.05	-122.32	36.37
2014	18.2804	-121.959	36.2661
2014	5.105	-122.025	36.305
2014	17.195	-122.16	36.31
2014	0.49	-122.19	36.3
2014	115.06	-121.78	36.12
2014	193.734	-121.827	36.1629
2014	38.9158	-121.938	36.1725
2014	4.32	-121.99	36.17
2014	35.79	-121.749	36.0629
2014	29.5567	-121.877	36.09
2014	15.17	-121.89	36.1
2014	290.32	-121.68	35.92
2014	26.56	-121.702	35.968
2014	192.385	-121.83	35.975
2014	59.7515	-121.549	35.8585
2014	129.264	-121.642	35.8635
2014	28.422	-121.734	35.872
2014	12	-121.88	35.87
2014	40.9111	-121.939	35.87
2014	4.42	-121.375	35.72
2014	507.504	-121.426	35.7511
2014	129.94	-121.546	35.7522
2014	172.496	-121.604	35.7529
2014	9.69	-121.7	35.73
2014	66.342	-121.868	35.75
2014	29.4074	-121.364	35.687
2014	40.512	-121.421	35.707
2014	141.935	-121.526	35.6808
2014	50.6136	-121.646	35.6843
2014	43.8237	-121.718	35.7088
2014	62.62	-121.828	35.7075
2014	18.9775	-121.362	35.58
2014	253.231	-121.444	35.55
2014	51.7867	-121.537	35.56
2014	175.217	-121.632	35.5517
2014	135.315	-121.743	35.5367
2014	141.935	-121.373	35.44
2014	143.452	-121.422	35.4662
2014	301.63	-121.5	35.4967
2014	128.432	-121.652	35.45
2014	263.312	-121.725	35.495
2014	86.2586	-121.354	35.3629
2014	43.44	-121.412	35.3925
2014	82.7957	-121.533	35.3586
2014	215.14	-121.6	35.405
2014	24.556	-121.272	35.232
2014	13.6783	-121.323	35.2692
2014	49.41	-121.435	35.285
2014	5.19143	-120.751	35.12
2014	36.2922	-120.83	35.12
2014	77.6357	-120.926	35.12
2014	101.426	-121.049	35.12
2014	55.64	-121.14	35.12
2014	48.0413	-121.227	35.1591
2014	99.225	-121.315	35.195
2014	20.8527	-120.73	35.0664
2014	178.965	-120.842	35.0385
2014	88.42	-120.9	35.05
2014	28.08	-121.045	35.055
2014	40.7388	-121.139	35.0606
2014	5.69957	-120.747	34.9917
2014	55.1674	-120.824	34.9806
2014	48.9325	-120.934	34.991
2014	43.6795	-121.043	34.9863
2014	48.4787	-121.131	34.9853
2014	8.58077	-120.752	34.8823
2014	187.86	-120.838	34.8668
2014	99.3695	-120.93	34.8655
2014	84.6482	-121.015	34.8618
2014	12.2183	-121.113	34.8667
2014	12.3733	-120.773	34.7667
2014	330.751	-120.837	34.7736
2014	49.0729	-120.922	34.7693
2014	20.4371	-121.039	34.77
2014	11.28	-121.09	34.81
2014	894.84	-120.78	34.62
2014	164.619	-120.837	34.6686
2014	17.58	-120.965	34.6475
2014	16.4633	-121	34.6967
2014	82.86	-120.68	34.52
2014	19.6814	-120.73	34.5686
2014	11.6325	-120.85	34.535
2014	14.96	-120.916	34.584
2014	10.7767	-120.157	34.42
2014	21.2395	-120.222	34.4255
2014	132.848	-120.546	34.44
2014	184.158	-120.633	34.458
2014	216.393	-120.738	34.465
2014	11.1	-120.8	34.505
2014	0.56	-119.68	34.39
2014	8.384	-119.74	34.378
2014	41.2809	-119.843	34.3809
2014	60.9785	-119.945	34.3723
2014	82.145	-120.039	34.3781
2014	17.4778	-120.129	34.38
2014	38.8231	-120.226	34.3954
2014	17.2027	-120.334	34.3564
2014	33.9691	-120.438	34.3845
2014	178.118	-120.533	34.4067
2014	6.97	-119.67	34.22
2014	27.195	-119.733	34.2417
2014	43.482	-119.836	34.276
2014	47.0467	-119.91	34.3067
2014	42.3729	-120.344	34.2671
2014	12.46	-120.4	34.22
2014	157.195	-119.36	34.12
2014	103.972	-119.432	34.1467
2014	95.272	-119.536	34.18
2014	16.8575	-119.62	34.205
2014	17.135	-120.44	34.1875
2014	3.612	-120.524	34.14
2014	144.77	-119.28	34.055
2014	123.493	-119.303	34.0743
2014	2.56	-120.57	34.11
2014	54.9325	-120.599	34.0662
2014	35.17	-119.18	33.92
2014	150.09	-119.227	33.9657
2014	55.01	-120.648	33.974
2014	2.22667	-120.707	33.9233
2014	98.635	-120.545	33.82
2014	218.03	-120.648	33.88
2014	108	-120.7	33.91
2014	7.73	-119.875	33.725
2014	3.4	-119.932	33.7367
2014	25.816	-120.04	33.754
2014	191.08	-120.14	33.768
2014	149.81	-120.24	33.778
2014	99.66	-120.34	33.794
2014	94.5933	-120.44	33.8067
2014	29.89	-120.51	33.81
2014	341.06	-118.86	33.62
2014	7.212	-119.348	33.642
2014	11.71	-119.4	33.62
2014	70.388	-119.722	33.642
2014	147.45	-119.828	33.7
2014	356.17	-118.755	33.525
2014	236.455	-118.823	33.5875
2014	103.298	-119.338	33.56
2014	13.3133	-119.433	33.6
2014	13.6233	-119.537	33.53
2014	20.34	-119.76	33.595
2014	57.755	-119.838	33.545
2014	38.915	-118.675	33.45
2014	80.9475	-118.715	33.49
2014	194.305	-119.373	33.48
2014	0.3	-119.57	33.51
2014	15.3817	-119.637	33.465
2014	0.245	-119.7	33.425
2014	4.92167	-119.84	33.4583
2014	90	-118.558	33.3375
2014	44.575	-118.61	33.3875
2014	199.995	-119.45	33.38
2014	35.2683	-119.533	33.345
2014	1.7075	-119.627	33.33
2014	1.1325	-119.745	33.395
2014	1.46	-119.827	33.3833
2014	70.524	-119.574	33.23
2014	6.922	-119.642	33.266
2014	28.69	-119.48	33.15
2014	123.253	-119.532	33.1867
2014	11.6467	-117.76	33.02
2014	0.02	-118.03	33.07
2014	4.28	-119.36	33.035
2014	4.47	-119.39	33.06
2014	46.7957	-117.743	32.99
2014	92.625	-117.825	32.9925
2014	80.76	-119.28	32.96
2014	32.8133	-119.31	32.9933
2014	27.3936	-117.449	32.83
2014	22.045	-117.526	32.8743
2014	57.3567	-117.46	32.81
2014	87.385	-117.5	32.805
2014	20.1133	-117.76	32.7567
2014	28.796	-117.838	32.742
2014	18.8475	-117.92	32.7225
2014	8.28571	-118.246	32.7214
2014	1.89	-118.335	32.72
2014	19.08	-118.46	32.725
2014	9.76	-118.507	32.7233
2014	1.95	-118.74	32.72
2014	15.11	-118.84	32.726
2014	16.71	-118.9	32.72
2014	4.06	-119.01	32.72
2014	12.675	-117.97	32.705
2014	4.3325	-118.022	32.6775
2014	35.365	-118.147	32.69
2014	9.33333	-118.247	32.6983
2014	33.76	-118.353	32.7071
2014	90.6591	-118.44	32.7055
2014	16.53	-118.507	32.7033
2015	0.245	-118.995	32.705
2015	0.275	-118.895	32.71
2015	1.996	-118.83	32.71
2015	0.13	-118.73	32.7033
2015	0.67	-118.52	32.71
2015	73.5167	-118.43	32.71
2015	9.96667	-118.237	32.71
2015	58.3275	-117.427	32.7025
2015	135.789	-117.354	32.7021
2015	1.3875	-119.103	32.77
2015	1.64556	-119.038	32.7289
2015	3.326	-118.84	32.72
2015	1.544	-118.762	32.72
2015	0.45	-118.53	32.72
2015	20.61	-118.439	32.7211
2015	10.1013	-118.335	32.72
2015	14.11	-118.233	32.72
2015	36.3886	-118.14	32.7214
2015	4.334	-118.04	32.73
2015	15.8673	-117.93	32.7545
2015	53.47	-117.843	32.7837
2015	4.92	-117.77	32.79
2015	104.556	-117.418	32.7785
2015	91.6723	-117.356	32.7423
2015	3.19	-119.24	32.905
2015	2.27	-119.09	32.83
2015	18.8175	-119.07	32.875
2015	46.7267	-117.84	32.8367
2015	11.722	-117.51	32.862
2015	45.2826	-117.423	32.8474
2015	3.91	-117.38	32.9033
2015	123.69	-119.395	32.995
2015	302.44	-119.324	32.958
2015	16.32	-119.265	32.925
2015	5.514	-119.104	32.978
2015	1.63	-119.07	32.93
2015	10.2989	-117.733	32.9989
2015	6.83714	-117.626	32.9629
2015	29.8243	-117.521	32.9914
2015	28.9617	-117.439	32.9517
2015	43.34	-119.522	33.09
2015	70.958	-119.452	33.04
2015	108.742	-118.128	33.106
2015	82.816	-118.03	33.082
2015	26.746	-117.936	33.058
2015	11.89	-117.84	33.038
2015	52.665	-117.734	33.056
2015	90.0783	-117.63	33.085
2015	36.215	-117.547	33.03
2015	183.43	-119.69	33.21
2015	105.813	-119.635	33.175
2015	4.485	-119.575	33.135
2015	0.25	-119.19	33.21
2015	53.34	-119.175	33.175
2015	17.37	-118.53	33.202
2015	8.638	-118.43	33.178
2015	22.754	-118.34	33.158
2015	10.718	-118.24	33.134
2015	6.75	-118.127	33.17
2015	141.02	-118.06	33.19
2015	0.12	-117.86	33.16
2015	19.25	-117.7	33.135
2015	34.37	-117.68	33.12
2015	20.195	-119.795	33.3
2015	69.645	-119.737	33.255
2015	6.27	-119.197	33.2467
2015	43.115	-119	33.31
2015	5.56333	-118.91	33.2933
2015	31.6525	-118.843	33.275
2015	25.23	-118.745	33.2525
2015	7.8	-118.632	33.2267
2015	0.56	-118.51	33.31
2015	0.673333	-118.45	33.28
2015	1.31	-118.37	33.24
2015	45.4175	-119.91	33.395
2015	33.225	-119.832	33.3625
2015	5.45308	-119.753	33.3908
2015	19.11	-119.4	33.405
2015	357.984	-119.332	33.392
2015	61.814	-119.244	33.37
2015	79.638	-119.14	33.342
2015	29.925	-119.058	33.325
2015	1.83667	-118.71	33.4
2015	0.2	-118.63	33.365
2015	3.55333	-118.553	33.33
2015	33.13	-120.008	33.498
2015	31.4587	-119.942	33.4575
2015	7.74667	-119.863	33.43
2015	31.352	-119.727	33.452
2015	163.587	-119.645	33.4591
2015	22.92	-119.53	33.5
2015	21.052	-119.448	33.446
2015	6.68833	-119.27	33.4617
2015	0.73	-118.93	33.51
2015	3.422	-118.844	33.474
2015	1.01	-118.75	33.425
2015	105.483	-120.107	33.59
2015	22.8186	-120.047	33.54
2015	37.26	-119.712	33.564
2015	21.035	-119.63	33.58
2015	12.862	-119.535	33.534
2015	7.08545	-119.441	33.5927
2015	0.665	-119.325	33.605
2015	7.065	-119.11	33.605
2015	7.665	-119.042	33.57
2015	0.84	-118.967	33.53
2015	52.35	-120.207	33.685
2015	35.705	-120.153	33.635
2015	1.755	-119.7	33.63
2015	5.23	-119.68	33.62
2015	97.7667	-119.397	33.6233
2015	177.524	-119.347	33.666
2015	1.64	-119.21	33.66
2015	3.6925	-119.157	33.635
2015	9.72	-120.5	33.79
2015	7.09	-120.45	33.77
2015	10.845	-120.312	33.785
2015	32.4725	-120.26	33.735
2015	16.035	-119.395	33.775
2015	252.373	-119.343	33.7612
2015	3.57	-120.713	33.9033
2015	2.90333	-120.637	33.875
2015	28.465	-120.415	33.8875
2015	10.9375	-120.362	33.8375
2015	80.7257	-119.421	33.8771
2015	261.614	-119.36	33.858
2015	2.09333	-120.817	34
2015	49.0332	-120.723	33.9358
2015	34.58	-120.647	33.979
2015	15.788	-120.514	33.982
2015	11.7	-120.46	33.93
2015	482.678	-119.452	33.9658
2015	69.966	-120.822	34.08
2015	117.784	-120.607	34.06
2015	76.6996	-120.56	34.0671
2015	10.5433	-120.463	34.1
2015	63.2817	-119.504	34.0717
2015	67.655	-119.475	34.025
2015	98.7613	-120.739	34.162
2015	220.889	-120.647	34.1771
2015	9.14533	-120.517	34.15
2015	6.3225	-120.45	34.1788
2015	16.2633	-120.333	34.1617
2015	11.526	-120.238	34.196
2015	7.74	-120.18	34.21
2015	465.023	-119.617	34.2
2015	425.191	-119.528	34.1631
2015	81.7	-120.804	34.282
2015	58.28	-120.775	34.23
2015	12.97	-120.59	34.22
2015	7.892	-120.536	34.232
2015	13.8584	-120.418	34.2474
2015	11.734	-120.355	34.2913
2015	8.49	-120.28	34.31
2015	60.582	-120.128	34.234
2015	4.442	-120.034	34.266
2015	33.94	-119.94	34.3
2015	2.25	-119.85	34.31
2015	29.25	-119.737	34.2783
2015	208.369	-119.632	34.2633
2015	67.535	-119.565	34.225
2015	74.2283	-120.842	34.3683
2015	26.4625	-120.427	34.3892
2015	32.5233	-120.326	34.3379
2015	37.6887	-120.249	34.3575
2015	50.254	-120.138	34.382
2015	7.93	-120.047	34.3467
2015	19.77	-119.923	34.3217
2015	54.4855	-119.831	34.3382
2015	22.946	-119.74	34.368
2015	30.355	-119.668	34.365
2015	8.446	-120.902	34.482
2015	13.195	-120.875	34.43
2015	12.089	-120.63	34.495
2015	23.9733	-120.537	34.4475
2015	46.44	-120.48	34.42
2015	17.01	-120.215	34.425
2015	14.625	-120.942	34.5683
2015	52.1067	-120.807	34.6
2015	121.222	-120.73	34.5633
2015	20.875	-120.67	34.525
2015	14.6267	-120.997	34.6833
2015	24.313	-120.948	34.667
2015	61.1233	-120.828	34.6567
2015	35.2367	-120.77	34.64
2015	27.5933	-121.107	34.7967
2015	41.6638	-121.033	34.7546
2015	85.1957	-120.926	34.7814
2015	54.1253	-120.843	34.7688
2015	27.681	-120.73	34.769
2015	1.08	-120.68	34.72
2015	1.21	-121.2	34.8567
2015	21.185	-121.135	34.862
2015	47.8392	-121.04	34.8667
2015	70.6422	-120.928	34.8704
2015	38.34	-120.839	34.8579
2015	38.2927	-120.72	34.8682
2015	11.2653	-121.121	34.9833
2015	68.0227	-121.03	34.9814
2015	105.705	-120.943	34.9755
2015	35.6028	-120.834	34.9817
2015	12.2662	-120.736	34.985
2015	18.1383	-121.203	35.09
2015	29.58	-121.151	35.0567
2015	124.209	-121.043	35.06
2015	10.1013	-120.823	35.075
2015	17.5326	-120.734	35.0657
2015	5.69	-121.305	35.1925
2015	4.09818	-121.235	35.1555
2015	105.218	-121.113	35.169
2015	155.81	-121.07	35.1333
2015	4.77	-120.89	35.12
2015	9.6825	-120.85	35.12
2015	5.24143	-120.73	35.1329
2015	5.665	-121.405	35.3
2015	4.275	-121.348	35.2617
2015	80.0589	-121.237	35.2767
2015	164.485	-121.157	35.25
2015	0.16	-121.49	35.4
2015	4.66667	-121.45	35.3567
2015	15.2222	-121.32	35.37
2015	95.1692	-121.234	35.36
2015	13.13	-121.59	35.51
2015	3.74	-121.539	35.4571
2015	6.09	-121.39	35.495
2015	15.29	-121.346	35.4573
2015	14.8167	-121.26	35.4633
2015	3.38	-121.69	35.61
2015	6.87857	-121.639	35.5629
2015	5.1625	-121.528	35.54
2015	7.7	-121.424	35.5679
2015	84.5875	-121.323	35.5637
2015	9.76	-121.28	35.52
2015	13.684	-121.727	35.679
2015	8.628	-121.63	35.71
2015	17.3731	-121.509	35.7019
2015	21.5013	-121.433	35.6855
2015	24.8816	-121.364	35.6863
2015	0.61	-121.94	35.8
2015	29.65	-121.832	35.7662
2015	42.7243	-121.519	35.7686
2015	27.43	-121.438	35.73
2015	4.055	-121.995	35.89
2015	16.4245	-121.951	35.8685
2015	43.77	-121.7	35.87
2015	43.77	-121.63	35.866
2015	9.4325	-121.56	35.845
2015	49.8022	-122.018	35.9722
2015	17.2188	-121.94	35.96
2015	1.49	-121.88	35.94
2015	7.99571	-122.113	36.0843
2015	14.0412	-122.03	36.0659
2015	27.07	-121.97	36.03
2015	1.08	-122.2	36.17
2015	5.48545	-122.14	36.1482
2015	14.17	-122.025	36.164
2015	5.3	-121.98	36.21
2015	2.66667	-122.297	36.3033
2015	5.60833	-122.228	36.3033
2015	11.2814	-122.12	36.3
2015	99.1925	-122.025	36.2842
2015	27.4367	-121.958	36.2711
2015	5.37091	-122.324	36.3682
2015	0.27	-122.23	36.4
2015	53.435	-122.02	36.3683
2015	19.0233	-122.408	36.4767
2015	16.776	-122.366	36.432
2015	3.69714	-122.257	36.4629
2015	49.3517	-122.02	36.4683
2015	16.7975	-122.649	36.5675
2015	6.92	-122.525	36.575
2015	11.0836	-122.461	36.5473
2015	6.06882	-122.312	36.5776
2015	19.7893	-122.236	36.5836
2015	17.2382	-122.139	36.5806
2015	58.8119	-122.043	36.5843
2015	35.2775	-122.638	36.6758
2015	17.195	-122.551	36.658
2015	28.954	-122.42	36.684
2015	16.3071	-122.337	36.6614
2015	18.5165	-122.107	36.6888
2015	80.9887	-122.037	36.6575
2015	11.0506	-121.931	36.68
2015	4.10667	-121.877	36.6867
2015	22.31	-122.7	36.7967
2015	25.4643	-122.65	36.7548
2015	29.84	-122.524	36.7769
2015	15.268	-122.444	36.7553
2015	30.6691	-122.332	36.7818
2015	46.6036	-122.241	36.7668
2015	178.196	-122.132	36.756
2015	210.542	-122.034	36.7618
2015	123.195	-121.933	36.7662
2015	30.9537	-121.865	36.7732
2015	43.5833	-122.8	36.8967
2015	7.012	-122.752	36.85
2015	209.22	-122.605	36.895
2015	42.2352	-122.54	36.8729
2015	49.472	-122.437	36.862
2015	62.2736	-122.344	36.8707
2015	138.312	-122.234	36.8583
2015	70.2995	-122.137	36.8695
2015	60.7023	-122.041	36.8558
2015	45.3238	-121.964	36.83
2015	23.415	-122.845	36.965
2015	78.6417	-122.742	36.99
2015	80.8395	-122.628	36.9662
2015	185.759	-122.53	36.9882
2015	97.1984	-122.43	36.98
2015	90.2721	-122.334	36.9758
2015	11.4211	-122.239	36.9589
2015	22.4618	-122.146	36.9236
2015	5.18833	-122.028	36.9283
2015	111.522	-122.94	37.0933
2015	82.2783	-122.833	37.0417
2015	263.865	-122.732	37.08
2015	100.079	-122.625	37.0614
2015	49.1534	-122.534	37.0686
2015	12.4024	-122.434	37.069
2015	22.8982	-122.361	37.0527
2015	6.475	-123.09	37.18
2015	37.7471	-123.036	37.1621
2015	137.106	-122.948	37.1855
2015	516.045	-122.835	37.168
2015	338.827	-122.741	37.1667
2015	55.1037	-122.637	37.1647
2015	36.1143	-122.538	37.1757
2015	9.38632	-122.454	37.1679
2015	19.2965	-123.113	37.2794
2015	48.392	-123.036	37.27
2015	185.845	-122.943	37.2765
2015	416.963	-122.831	37.2745
2015	59.5038	-122.732	37.27
2015	44.5496	-122.634	37.2775
2015	54.4924	-122.545	37.2711
2015	13.8663	-122.476	37.25
2015	19.5425	-123.103	37.36
2015	126.894	-123.026	37.374
2015	755.655	-122.931	37.3586
2015	312.235	-122.855	37.36
2015	202.434	-122.73	37.328
2015	15.3036	-122.519	37.355
2015	1.394	-122.47	37.348
2015	2.32	-123.4	37.51
2015	15.475	-123.37	37.5025
2015	140.316	-123.124	37.478
2015	316.938	-123.028	37.4486
2015	444.528	-122.93	37.45
2015	1.845	-122.61	37.51
2015	11.1575	-122.547	37.4725
2015	27.422	-123.526	37.59
2015	23.7825	-123.427	37.5412
2015	41.35	-123.338	37.5317
2015	71.4189	-123.224	37.5522
2015	99.9367	-123.145	37.535
2015	231.966	-123.036	37.52
2015	5.0375	-122.93	37.5975
2015	11.64	-122.834	37.5844
2015	7.236	-122.74	37.548
2015	13.4325	-122.619	37.5525
2015	10.35	-122.58	37.52
2015	67.6469	-123.6	37.6677
2015	67.29	-123.575	37.6775
2015	164.03	-123.44	37.71
2015	28.04	-123.31	37.6825
2015	57.06	-123.23	37.6567
2015	49.691	-123.13	37.688
2015	19.8511	-123.037	37.6639
2015	27.8972	-122.924	37.6832
2015	41.0583	-122.859	37.6689
2015	5.91857	-122.61	37.6657
2015	80.7915	-123.612	37.7623
2015	87.9133	-123.552	37.7617
2015	162.391	-123.423	37.765
2015	48.7025	-123.362	37.735
2015	49.6918	-123.211	37.7936
2015	32.2065	-123.145	37.7465
2015	38.0157	-123.039	37.7771
2015	34.29	-122.915	37.7463
2015	16.8841	-122.848	37.7686
2015	8.777	-122.736	37.74
2015	1.75667	-122.648	37.75
2015	46.1564	-122.522	37.795
2015	1.25857	-122.423	37.8086
2015	18.0114	-123.737	37.8771
2015	51.735	-123.67	37.825
2015	81.096	-123.512	37.8733
2015	115.689	-123.44	37.8618
2015	106.036	-123.331	37.878
2015	37.2742	-123.251	37.8475
2015	47.5662	-123.123	37.8687
2015	110.164	-123.037	37.88
2015	78.061	-122.948	37.84
2015	36.4633	-122.45	37.82
2015	29.83	-123.89	38.01
2015	63.3486	-123.834	37.9629
2015	18.7514	-123.313	37.9971
2015	37.3157	-123.233	37.9657
2015	120.649	-123.143	37.9367
2015	12.44	-123.903	38.03
2015	30.1375	-123.832	38.03
2015	29.8267	-123.732	38.03
2015	72.7275	-123.635	38.03
2015	101.561	-123.531	38.0471
2015	77.269	-123.434	38.064
2015	68.5489	-123.341	38.0495
2015	26.99	-123.265	38.0425
2015	19.475	-123.705	38.205
2015	32.655	-123.635	38.165
2015	206.039	-123.536	38.1437
2015	132.411	-123.435	38.175
2015	406.793	-123.335	38.1627
2015	322.628	-123.242	38.166
2015	36.42	-123.143	38.1629
2015	10.4562	-123.025	38.1715
2015	0.63	-122.98	38.16
2015	45.338	-123.904	38.308
2015	61.2	-123.84	38.2918
2015	50.4636	-123.74	38.2818
2015	22.3987	-123.632	38.2825
2015	187.466	-123.532	38.2953
2015	399.622	-123.444	38.28
2015	191.288	-123.34	38.31
2015	487.324	-123.234	38.31
2015	65.04	-123.129	38.2743
2015	59.5	-123.07	38.23
2015	27.1143	-123.941	38.3671
2015	52.09	-123.83	38.3225
2015	62.76	-123.747	38.3233
2015	52.5	-123.67	38.32
2015	230.187	-123.514	38.373
2015	62.3682	-123.443	38.3336
2015	57.226	-123.348	38.39
2015	15.13	-124.018	38.4764
2015	12.2975	-123.947	38.4642
2015	9.617	-123.836	38.474
2015	13.1613	-123.731	38.4738
2015	135.516	-123.631	38.4641
2015	85.0732	-123.537	38.4629
2015	14.885	-123.427	38.4685
2015	31.0757	-123.336	38.4662
2015	17.0025	-123.237	38.465
2015	8.32667	-124.03	38.5633
2015	86.5067	-123.713	38.5433
2015	136.164	-123.64	38.5614
2015	18.4975	-123.515	38.5875
2015	9.8225	-123.463	38.535
2015	58.0367	-124.1	38.6933
2015	12.75	-124.07	38.64
2015	26.619	-123.735	38.673
2015	158.006	-123.632	38.678
2015	95.155	-123.565	38.64
2015	47.185	-124.132	38.765
2015	46.2067	-123.808	38.7811
2015	38.492	-123.751	38.756
2015	13.33	-123.667	38.7367
2015	32.2267	-124.2	38.8933
2015	61.79	-124.172	38.84
2015	22.865	-123.903	38.89
2015	26.3313	-123.823	38.864
2015	43.74	-123.775	38.825
2015	5.31833	-124.24	38.965
2015	359.323	-123.937	38.9714
2015	18.3093	-123.835	38.97
2015	2.5525	-124.295	39.0725
2015	3.965	-124.275	39.025
2015	6.81	-124.1	39.11
2015	21.5755	-124.024	39.0864
2015	25.8942	-123.916	39.0667
2015	12.8057	-123.844	39.0857
2015	1.99	-123.78	39.1
2015	11.4533	-124.311	39.1333
2015	15.4633	-124.238	39.1283
2015	25.03	-124.12	39.148
2015	45.3756	-124.038	39.1461
2015	51.0005	-123.925	39.1468
2015	19.9507	-123.826	39.1471
2015	9.22	-123.777	39.13
2015	18.205	-124.115	39.23
2015	58.7067	-124.055	39.2617
2015	150.066	-123.94	39.2687
2015	5.882	-123.864	39.248
2015	14.93	-124.23	39.4
2015	333.355	-124.025	39.372
2015	468.443	-123.951	39.354
2015	25.585	-124.295	39.5
2015	57.338	-124.26	39.448
2015	283.987	-124.026	39.47
2015	203.69	-123.98	39.42
2015	22.7014	-124.333	39.5671
2015	101.058	-124.041	39.5667
2015	23.9975	-124.403	39.68
2015	19.63	-124.375	39.635
2015	12.765	-124.105	39.645
2015	267.082	-124.035	39.6633
2015	19.3164	-124.434	39.7855
2015	4.555	-124.195	39.795
2015	75.37	-124.102	39.791
2015	82.77	-124.031	39.7843
2015	10.4943	-123.961	39.78
2015	3.14	-124.693	39.8333
2015	12.965	-124.654	39.849
2015	21.4283	-124.522	39.8217
2015	42.7485	-124.422	39.8285
2015	29.4911	-124.329	39.8267
2015	11.3012	-124.216	39.8375
2015	141.216	-124.121	39.835
2015	143.604	-124.03	39.8244
2015	51.5267	-123.948	39.825
2015	9.955	-124.67	39.925
2015	14.18	-124.29	39.98
2015	11.16	-124.275	39.95
2015	26.4	-124.63	40.11
2015	81.65	-124.34	40.0629
2015	92.825	-124.613	40.1683
2015	351.856	-124.404	40.168
2015	263.59	-124.59	40.24
2015	180.194	-124.56	40.282
2015	324.093	-124.453	40.2629
2015	409.187	-124.531	40.3708
2015	8.19	-124.918	40.504
2015	15.0225	-124.835	40.4975
2015	11.77	-124.737	40.4957
2015	34.927	-124.624	40.487
2015	26.116	-124.549	40.478
2015	25.945	-124.922	40.56
2015	90.1283	-124.608	40.5617
2015	75.61	-124.517	40.5417
2015	166.886	-124.459	40.5833
2015	77.8833	-124.917	40.6583
2015	209.18	-124.626	40.662
2015	11.4022	-124.416	40.6544
2015	6.104	-124.362	40.692
2016	37.0091	-118.608	32.599
2016	21.4162	-118.552	32.5739
2016	0.153801	-119.021	32.7007
2016	10.9056	-118.938	32.7057
2016	5.21953	-118.84	32.7111
2016	10.761	-118.736	32.707
2016	37.1118	-118.649	32.6751
2016	25.1242	-118.516	32.669
2016	3.76265	-118.465	32.7138
2016	5.17239	-118.212	32.7149
2016	31.3781	-117.432	32.6992
2016	42.2258	-117.359	32.7063
2016	45.7555	-119.126	32.7942
2016	12.9261	-119.048	32.7366
2016	4.22159	-118.73	32.7169
2016	3.78752	-118.633	32.7168
2016	6.25473	-118.531	32.7322
2016	114.881	-118.436	32.7226
2016	79.6431	-118.338	32.725
2016	52.5444	-118.242	32.734
2016	51.9085	-118.149	32.769
2016	87.0894	-118.045	32.7892
2016	150.457	-117.984	32.8153
2016	110.53	-117.613	32.7954
2016	140.416	-117.538	32.7542
2016	98.276	-117.423	32.7648
2016	35.2024	-117.343	32.7488
2016	16.8064	-119.292	32.9124
2016	38.0691	-119.239	32.8745
2016	72.074	-119.179	32.8309
2016	6.88661	-118.642	32.8776
2016	0.735665	-118.58	32.8243
2016	132.007	-118.09	32.8212
2016	75.9598	-118.034	32.8365
2016	130.654	-117.935	32.8503
2016	71.1121	-117.846	32.8845
2016	51.8886	-117.755	32.8874
2016	161.822	-117.626	32.8493
2016	46.6383	-117.544	32.8825
2016	107.484	-117.435	32.846
2016	8.03694	-117.381	32.8989
2016	77.1371	-119.409	33.0023
2016	12.8949	-119.345	32.9536
2016	55.648	-118.728	32.9646
2016	30.9965	-117.723	32.9633
2016	56.9151	-117.643	32.958
2016	35.0371	-117.549	32.9777
2016	36.7583	-117.446	32.9565
2016	45.8866	-119.53	33.0886
2016	45.1911	-119.461	33.0409
2016	128.832	-118.751	33.0681
2016	49.2878	-118.132	33.1072
2016	65.4182	-118.047	33.0869
2016	69.4051	-117.941	33.0645
2016	11.2181	-117.836	33.0388
2016	38.8429	-117.736	33.0206
2016	69.0162	-117.632	33.0226
2016	38.7961	-117.546	33.0278
2016	182.935	-119.695	33.2071
2016	86.6113	-119.636	33.1633
2016	77.2514	-119.576	33.1202
2016	50.6832	-118.762	33.1669
2016	3.67648	-118.542	33.2061
2016	7.45937	-118.437	33.1809
2016	17.4582	-118.333	33.1523
2016	40.7267	-118.237	33.1326
2016	18.5825	-118.179	33.1199
2016	28.2772	-119.823	33.2992
2016	73.9445	-119.748	33.2448
2016	154.643	-119	33.3128
2016	155.256	-118.943	33.2988
2016	135.482	-118.826	33.2782
2016	90.0275	-118.752	33.2448
2016	36.9449	-118.638	33.2267
2016	55.1284	-119.936	33.3805
2016	28.5392	-119.825	33.3718
2016	6.19047	-119.744	33.3944
2016	13.1726	-119.65	33.412
2016	4.58075	-119.542	33.4084
2016	14.8476	-119.429	33.4048
2016	111.756	-119.352	33.3941
2016	98.3666	-119.24	33.368
2016	225.796	-119.135	33.343
2016	107.618	-119.049	33.3227
2016	150.515	-118.837	33.3639
2016	106.789	-120.109	33.5053
2016	77.7583	-120.042	33.4561
2016	73.6119	-119.906	33.501
2016	110.923	-119.835	33.4464
2016	26.5769	-119.746	33.4432
2016	73.104	-119.619	33.4634
2016	161.341	-119.543	33.479
2016	159.852	-119.455	33.4683
2016	218.37	-119.386	33.4544
2016	63.7202	-118.899	33.5084
2016	57.4191	-118.878	33.4556
2016	115.729	-120.223	33.5857
2016	146.442	-120.154	33.5384
2016	48.9773	-120.018	33.5949
2016	28.5826	-119.956	33.5424
2016	179.587	-119.647	33.566
2016	98.7471	-119.519	33.5557
2016	130.028	-119.425	33.5722
2016	49.128	-119.333	33.5892
2016	62.0442	-119.234	33.5913
2016	141.494	-119.134	33.5912
2016	110.834	-119.037	33.5868
2016	97.9066	-118.954	33.5441
2016	47.1087	-120.343	33.6727
2016	89.7858	-120.274	33.6231
2016	26.4572	-120.134	33.6867
2016	77.2938	-120.069	33.6353
2016	10.686	-119.693	33.6276
2016	58.5787	-119.642	33.6686
2016	167.319	-119.525	33.699
2016	234.471	-119.451	33.6594
2016	121.302	-119.346	33.6811
2016	1.46342	-119.268	33.6887
2016	113.44	-120.52	33.7942
2016	48.6135	-120.442	33.7426
2016	85.1087	-120.24	33.7748
2016	29.8633	-120.183	33.7279
2016	121.864	-119.539	33.7439
2016	167.511	-119.443	33.7224
2016	1.90735	-120.713	33.9016
2016	41.6727	-120.648	33.8879
2016	48.2484	-120.568	33.8303
2016	130.259	-120.404	33.9088
2016	200.012	-120.34	33.8556
2016	56.4184	-119.601	33.8954
2016	112.126	-119.585	33.8474
2016	2.59293	-120.814	33.9954
2016	1.05721	-120.734	33.9488
2016	1.67685	-120.647	33.9796
2016	11.6835	-120.528	33.9997
2016	182.347	-120.455	33.9479
2016	65.4603	-119.617	33.9518
2016	45.7266	-119.524	33.9737
2016	0.119267	-119.486	34.0111
2016	1.9698	-120.855	34.0256
2016	79.4839	-120.627	34.0762
2016	3.85796	-120.567	34.0659
2016	43.9536	-119.633	34.1067
2016	29.507	-119.537	34.0847
2016	5.84113	-119.477	34.0502
2016	7.91739	-120.739	34.1724
2016	553.414	-120.622	34.1337
2016	17.5764	-120.537	34.1651
2016	6.24502	-120.46	34.1733
2016	66.92	-119.826	34.1876
2016	246.01	-119.738	34.1347
2016	6.1342	-120.803	34.2843
2016	9.57059	-120.779	34.2384
2016	12.4329	-120.444	34.2713
2016	17.8694	-120.334	34.2653
2016	7.75159	-120.252	34.2738
2016	106.145	-120.182	34.279
2016	5.20966	-120.014	34.3086
2016	39.2756	-119.942	34.2656
2016	13.6976	-119.879	34.2252
2016	7.2155	-120.843	34.3692
2016	77.4828	-120.632	34.4031
2016	32.1545	-120.535	34.3818
2016	38.1402	-120.448	34.3684
2016	4.52355	-120.324	34.3343
2016	2.95661	-120.226	34.3591
2016	58.6893	-120.132	34.3172
2016	8.55961	-120.054	34.3303
2016	9.04573	-120.898	34.4964
2016	27.9798	-120.858	34.4592
2016	77.2601	-120.748	34.4319
2016	11.9147	-120.637	34.4754
2016	5.56859	-120.541	34.4564
2016	0.201438	-120.219	34.4196
2016	0.036858	-120.996	34.6094
2016	13.7927	-120.94	34.5597
2016	15.9383	-120.671	34.5559
2016	5.97781	-121.099	34.7113
2016	11.8359	-121.037	34.6694
2016	110.411	-120.973	34.6476
2016	193.148	-120.699	34.6658
2016	78.2524	-121.202	34.8134
2016	31.029	-121.149	34.7629
2016	14.7788	-121.028	34.7635
2016	64.8864	-120.721	34.7723
2016	6.32093	-121.25	34.8664
2016	3.93991	-121.098	34.9011
2016	4.57755	-121.067	34.8487
2016	0.471295	-120.892	34.8848
2016	1.51231	-120.875	34.8902
2016	7.23669	-120.741	34.8697
2016	30.5533	-121.331	34.9615
2016	4.70906	-121.13	34.9793
2016	11.8237	-121.038	34.9927
2016	14.2526	-120.929	34.9854
2016	15.3989	-120.828	34.9892
2016	5.34479	-120.76	34.989
2016	12.9896	-121.415	35.084
2016	18.5414	-121.38	35.0336
2016	1.20974	-121.215	35.078
2016	0.855934	-121.172	35.0313
2016	56.9796	-120.898	35.077
2016	609.532	-120.835	35.1023
2016	128.465	-120.752	35.0958
2016	21.2374	-121.499	35.1976
2016	12.7003	-121.463	35.1477
2016	0.409159	-121.259	35.16
2016	5.38034	-120.992	35.207
2016	27.9118	-120.934	35.1736
2016	118.279	-120.851	35.1244
2016	22.3772	-121.548	35.2611
2016	0.328492	-121.296	35.3063
2016	0.427877	-121.28	35.2455
2016	1.9046	-121.133	35.2887
2016	3.42621	-121.04	35.2376
2016	13.4074	-121.622	35.36
2016	9.89456	-121.323	35.3829
2016	7.97706	-121.239	35.3536
2016	10.7583	-121.711	35.4994
2016	18.5073	-121.678	35.4546
2016	3.11436	-121.508	35.5017
2016	2.43159	-121.433	35.4588
2016	8.13233	-121.348	35.4617
2016	34.3564	-121.802	35.5901
2016	28.1472	-121.75	35.5518
2016	26.0876	-121.642	35.5489
2016	12.7874	-121.542	35.5484
2016	7.05589	-121.423	35.5631
2016	2.34671	-121.37	35.5594
2016	1.00086	-121.892	35.7125
2016	15.1046	-121.835	35.6744
2016	4.24886	-121.746	35.6787
2016	26.555	-121.634	35.7029
2016	1.90711	-121.535	35.7072
2016	15.0122	-121.43	35.6806
2016	3.22439	-121.373	35.6826
2016	44.642	-121.916	35.7527
2016	19.8286	-121.792	35.7477
2016	10.8952	-121.749	35.7613
2016	2.64533	-121.644	35.7182
2016	2.21871	-121.523	35.7649
2016	107.436	-121.448	35.7263
2016	27.288	-122.003	35.8988
2016	6.96805	-121.958	35.8632
2016	3.90542	-121.823	35.8791
2016	11.4002	-121.758	35.8567
2016	16.8453	-121.643	35.864
2016	5.88827	-121.561	35.8455
2016	11.9374	-122.054	35.9664
2016	22.4662	-121.84	35.9668
2016	20.6022	-122.126	36.067
2016	13.3317	-121.904	36.0889
2016	6.66291	-121.875	36.0359
2016	23.7616	-122.216	36.1828
2016	48.1753	-122.175	36.1366
2016	61.3876	-121.944	36.1651
2016	9.21181	-122.316	36.2901
2016	60.5298	-122.25	36.2757
2016	1.51949	-122.129	36.3005
2016	28.8135	-122.022	36.2914
2016	26.3372	-121.961	36.2789
2016	4.93613	-122.432	36.3889
2016	180.689	-122.346	36.355
2016	4.80865	-122.133	36.3847
2016	209.423	-122.032	36.3589
2016	51.5049	-121.961	36.3428
2016	0.260085	-122.72	36.5094
2016	2.67695	-122.635	36.4928
2016	9.35676	-122.541	36.4664
2016	6.76498	-122.43	36.4562
2016	49.8799	-122.353	36.4377
2016	3.2664	-122.231	36.4384
2016	0.371701	-122.185	36.4257
2016	65.0629	-122.023	36.4307
2016	17.1598	-123.828	36.5744
2016	9.61522	-123.743	36.5905
2016	11.6818	-123.64	36.5911
2016	37.406	-123.531	36.5841
2016	123.102	-123.441	36.5935
2016	5.28225	-123.35	36.5877
2016	1.2414	-123.244	36.5804
2016	1.1157	-123.146	36.5903
2016	3.84285	-123.036	36.583
2016	22.2606	-122.935	36.5711
2016	4.75472	-122.836	36.5577
2016	12.6011	-122.745	36.5663
2016	14.5747	-122.648	36.5712
2016	1.25003	-122.529	36.585
2016	3.21063	-122.45	36.5656
2016	9.6604	-122.333	36.5849
2016	57.2	-122.242	36.5719
2016	12.2195	-122.142	36.5772
2016	17.3621	-122.048	36.5865
2016	0.260873	-123.175	36.6164
2016	130.973	-122.609	36.6386
2016	8.3827	-122.547	36.6645
2016	37.0275	-122.443	36.6659
2016	20.6351	-122.371	36.6506
2016	36.4891	-122.207	36.6939
2016	31.2714	-122.138	36.6723
2016	132.062	-122.045	36.661
2016	2.12786	-121.946	36.6868
2016	0.610684	-121.887	36.7001
2016	2.3804	-122.617	36.78
2016	2.32869	-122.58	36.73
2016	58.1848	-122.231	36.7652
2016	53.4175	-122.144	36.7611
2016	230.469	-122.032	36.766
2016	162.707	-121.943	36.7679
2016	10.3133	-121.877	36.7682
2016	0.227375	-122.709	36.8906
2016	51.9135	-122.64	36.8651
2016	112.706	-122.548	36.8733
2016	37.3581	-122.433	36.8811
2016	121.837	-122.341	36.8669
2016	317.44	-122.236	36.8736
2016	94.6058	-122.142	36.854
2016	26.2126	-122.043	36.845
2016	78.4788	-121.964	36.856
2016	3.44464	-122.73	36.9754
2016	24.796	-122.639	36.9747
2016	22.8671	-122.548	36.9756
2016	212.855	-122.428	36.9769
2016	87.816	-122.343	36.9745
2016	163.933	-122.274	36.9476
2016	3.26968	-122.825	37.1003
2016	117.275	-122.746	37.0649
2016	680.46	-122.631	37.0663
2016	33.6134	-122.542	37.0865
2016	111.079	-122.437	37.0688
2016	14.2762	-122.382	37.0535
2016	11.92	-123.107	37.2006
2016	16.9405	-123.046	37.1798
2016	18.7586	-122.942	37.1612
2016	90.0037	-122.845	37.1675
2016	63.7889	-122.735	37.1788
2016	6.27937	-122.643	37.1691
2016	1.45528	-122.571	37.1564
2016	27.3349	-123.199	37.3002
2016	8.87982	-123.147	37.2597
2016	4.6456	-123.044	37.2736
2016	136.149	-122.931	37.275
2016	145.697	-122.833	37.2782
2016	37.0585	-122.739	37.276
2016	10.9369	-122.635	37.2752
2016	1.20699	-122.561	37.2822
2016	41.5748	-123.241	37.3678
2016	30.5454	-123.143	37.3758
2016	9.38129	-123.028	37.3711
2016	240.47	-122.937	37.3612
2016	112.346	-122.859	37.3577
2016	12.7114	-122.753	37.3617
2016	0.728392	-122.651	37.3601
2016	0.759635	-122.539	37.3569
2016	0.0603315	-122.481	37.374
2016	16.8822	-123.104	37.4923
2016	38.4734	-123.034	37.4625
2016	186.325	-122.934	37.4791
2016	6.71422	-122.824	37.4804
2016	4.84538	-122.74	37.4826
2016	1.07586	-122.651	37.4731
2016	2.89089	-122.552	37.4609
2016	1.88866	-123.143	37.5739
2016	286.689	-123.033	37.5627
2016	54.5799	-122.953	37.5606
2016	0.923982	-122.849	37.5519
2016	1.30986	-122.664	37.5605
2016	19.5486	-123.222	37.6772
2016	31.0501	-123.149	37.6689
2016	50.1413	-123.051	37.653
2016	0.279642	-122.94	37.6656
2016	0.600875	-122.699	37.6998
2016	1.72209	-122.67	37.6499
2016	34.4224	-123.334	37.7752
2016	57.8023	-123.24	37.7705
2016	37.3272	-123.15	37.7414
2016	0.376461	-122.91	37.7509
2016	1.59184	-122.853	37.7843
2016	1.09048	-122.741	37.7679
2016	0.456891	-122.663	37.7614
2016	119.374	-122.527	37.8021
2016	0.384344	-122.386	37.7972
2016	96.7444	-123.435	37.873
2016	9.26577	-123.334	37.8637
2016	1.43162	-123.267	37.8359
2016	0.651544	-122.995	37.9101
2016	1.01738	-122.939	37.885
2016	0.514127	-122.84	37.8395
2016	181.992	-122.438	37.8319
2016	144.99	-123.536	37.9678
2016	60.0011	-123.425	37.945
2016	29.0512	-123.338	37.9895
2016	2.28207	-123.144	37.9788
2016	2.74276	-123.049	37.9332
2016	11.733	-124.024	38.089
2016	36.6467	-123.937	38.0366
2016	27.6023	-123.862	38.0262
2016	227.056	-123.696	38.1124
2016	192.454	-123.634	38.0554
2016	86.4747	-123.547	38.0263
2016	4.87966	-123.438	38.0386
2016	45.835	-123.336	38.0298
2016	0.000533	-123.191	38.0173
2016	1.15241	-123.148	38.0816
2016	0.74468	-123.072	38.0835
2016	36.5806	-124.107	38.1473
2016	92.2931	-124.045	38.1589
2016	5.9614	-123.934	38.1657
2016	57.3842	-123.826	38.1826
2016	101.135	-123.748	38.1643
2016	2.4651	-123.643	38.1611
2016	4.66932	-123.529	38.1638
2016	50.3343	-123.43	38.1792
2016	40.2596	-123.346	38.1706
2016	15.7525	-123.243	38.1686
2016	5.83891	-123.143	38.1628
2016	0.637491	-123.038	38.1749
2016	0.594732	-122.986	38.1552
2016	167.437	-123.902	38.3022
2016	121.011	-123.841	38.271
2016	29.9382	-123.732	38.3047
2016	28.9702	-123.631	38.3073
2016	46.1432	-123.533	38.2786
2016	29.7089	-123.433	38.2857
2016	60.469	-123.348	38.2849
2016	0.65888	-123.238	38.3066
2016	0.483373	-123.131	38.2647
2016	0.215302	-123.08	38.2234
2016	15.8052	-123.816	38.4059
2016	45.039	-123.734	38.3664
2016	259.622	-123.642	38.3294
2016	404.8	-123.552	38.3538
2016	100.829	-123.447	38.3813
2016	508.769	-124.102	38.4967
2016	4.81305	-124.042	38.4726
2016	3.87869	-123.936	38.4692
2016	1.39564	-123.849	38.4445
2016	18.4844	-123.744	38.4636
2016	22.5658	-123.638	38.4804
2016	43.157	-123.537	38.471
2016	29.0652	-123.436	38.485
2016	4.90881	-123.338	38.4526
2016	0.867595	-123.26	38.4622
2016	91.5241	-124.132	38.5675
2016	1.16328	-124.057	38.5377
2016	8.31429	-123.8	38.5838
2016	2.70954	-123.782	38.5361
2016	35.5143	-123.634	38.5694
2016	390.952	-123.582	38.5174
2016	38.5508	-124.224	38.6951
2016	6.40524	-124.176	38.643
2016	17.7224	-123.828	38.6641
2016	203.507	-123.718	38.6633
2016	1.42066	-124.295	38.7566
2016	7.26534	-124.221	38.7568
2016	276.114	-123.845	38.7767
2016	18.3302	-123.764	38.7471
2016	4.18161	-124.315	38.8291
2016	11.0757	-124.223	38.8511
2016	2.85075	-124.146	38.8327
2016	8.84956	-124.048	38.8296
2016	47.1434	-123.922	38.8561
2016	8.38353	-123.832	38.8582
2016	1.2915	-123.766	38.8582
2016	126.181	-124.223	38.9628
2016	76.7683	-123.935	38.9679
2016	30.7627	-123.824	38.963
2016	18.7975	-124.233	39.0619
2016	125.244	-123.968	39.0639
2016	5.98282	-123.811	39.0732
2016	0.961944	-123.768	39.1005
2016	0.265943	-124.321	39.1481
2016	3.02088	-124.24	39.1449
2016	0.231403	-124.138	39.1284
2016	1.02184	-124.03	39.1293
2016	72.7758	-123.95	39.1339
2016	1.71052	-123.81	39.1481
2016	2.63229	-123.784	39.1314
2016	0.32995	-124.252	39.2585
2016	21.192	-123.899	39.3121
2016	2.89364	-123.868	39.2594
2016	16.5798	-124.264	39.3592
2016	349.731	-123.947	39.3669
2016	42.5612	-124.273	39.4728
2016	52.647	-124.02	39.4651
2016	150.54	-124.216	39.5472
2016	117.872	-124.168	39.5913
2016	2.91386	-124.057	39.5603
2016	27.1902	-124.109	39.6617
2016	41.7632	-124.073	39.6684
2016	31.9434	-124.138	39.7667
2016	121.779	-124.018	39.7667
2016	158.51	-123.965	39.7948
2016	26.9317	-124.435	39.8783
2016	11.3769	-124.351	39.828
2016	11.3707	-124.235	39.847
2016	19.1168	-124.152	39.8429
2016	120.418	-124.068	39.8234
2016	70.5119	-123.942	39.8355
2016	23.6299	-124.474	39.971
2016	106.153	-124.216	39.9652
2016	9.00086	-124.498	40.0766
2016	11.6448	-124.486	40.0279
2016	33.9779	-124.296	40.1118
2016	51.959	-124.259	40.0686
2016	6.85552	-124.517	40.1663
2016	11.9623	-124.422	40.19
2016	64.2421	-124.347	40.1427
2016	674.078	-124.526	40.2748
2016	102.947	-124.472	40.2429
2016	26.5344	-124.55	40.3636
2016	85.2084	-124.593	40.5007
2016	15.8465	-124.573	40.4567
2016	7.2598	-124.597	40.5404
2016	40.4972	-124.571	40.5724
2016	88.3147	-124.554	40.6712
2016	897.45	-124.485	40.7065

## Sheet: Figure 3I-J
Year	Anchovy Total [ln(CPUE+1)] Mean	Confidence -95%	Confidence +95%	Moran's I	N (sampling stations)
2013	0.299082	0.00959488	0.588569	0.044	72
2014	0.748833	0.436964	1.0607	0.528	65
2015	2.74925	2.31422	3.18427	0.338	70
2016	2.21775	1.58554	2.84995	0.486	69
Year	NASC (m2 nmi-2) Mean	Confidence -95%	Confidence +95%	Moran's I	N (number of 25 km2 grind cells)
2013	112.889	99.0721	126.706	0.405	450
2014	78.8805	69.9756	87.7853	0.198	453
2015	59.9053	52.1395	67.671	0.503	533
2016	55.7451	47.8984	63.5918	0.096	517

## Sheet: Figure 4a
Month	1990-2015 tons (mean)	1990-2015 fish ticket count (mean)	2016 - tons	2016- fish ticket count	Humpback occurrence probability
July	3.07591	12.2576
August	0.479736	3.5
Sept	0.112793	1.22222
October	0.498124	1.64706			0.7
November	145.638	127.53			0.5
December	356.55	326.881			0.1
January	183.913	248.217			0.1
February	98.6502	175.005			0.1
March	35.102	122.062	64.9721	60.25	0.3
April	22.5923	95.2335	458.604	351.8	0.7
May	17.4428	70.2656	127.032	125.625	0.8
June	8.99999	45.2755			0.9

## Sheet: Figure 4b
Humpback Whale	Month	1984	1985	1986	1987	1988	1989	1990	1991	1992	1993	1994	1995	1996	1997	1998	1999	2000	2001	2002	2003	2004	2005	2006	2007	2008	2009	2010	2011	2012	2013	2014	2015	2016
Entanglements (count)	1	0	0	0	0	0	0	0	0	0	0	0	0	0	0	0	0	0	0	0	0	0	0	0	0	0	1	0	0	0	0	0	2	1
	2	0	0	0	0	0	0	1	0	0	0	0	0	0	0	0	0	0	0	0	0	0	0	0	0	0	0	0	0	0	0	0	2	2
	3	0	0	0	0	0	0	0	0	0	0	0	0	0	0	0	0	0	0	0	1	0	0	0	0	0	0	0	0	0	0	0	2	1
	4	0	0	0	0	0	0	0	0	0	0	0	0	0	0	0	0	0	0	0	0	0	0	1	0	0	0	0	0	0	0	1	0	6
	5	0	0	0	0	0	0	0	0	0	0	0	0	0	0	0	0	0	0	0	1	1	0	1	1	3	0	1	1	1	0	2	3	7
	6	0	0	0	0	0	0	0	0	0	0	0	0	0	0	0	0	0	0	0	0	0	0	1	0	0	0	0	0	1	0	2	3	8
	7	0	0	0	0	0	0	0	0	0	1	0	0	0	1	0	2	1	0	0	0	0	0	0	0	1	0	0	1	1	0	1	5	1
	8	0	0	0	0	0	0	0	0	0	0	1	0	0	0	0	0	1	0	0	1	1	1	1	1	0	0	6	3	0	0	2	3	11
	9	0	0	0	0	0	0	0	0	0	0	0	0	0	0	0	0	0	1	0	0	0	1	1	0	0	0	0	0	0	0	6	6	3
	10	0	0	0	0	0	0	0	0	0	0	0	0	0	0	2	0	0	0	0	0	0	0	0	2	0	1	0	0	0	0	2	4	4
	11	0	0	0	0	0	0	0	0	0	0	0	0	0	0	0	1	1	0	0	2	1	0	0	0	0	0	0	0	0	0	1	2	1
	12	2	0	0	0	0	0	0	0	0	0	0	0	0	0	0	0	0	0	0	0	0	1	0	0	0	0	0	0	0	0	0	0	3

## Sheet: Supplementary Figure 3
	AdultAnchovy mb	AdultAnchovy shlf	AdultAnchovy ocn	YOYAnchovy mb	YOYAnchovy shlf	YOYAnchovy ocn	TotalKrill mb	TotalKrill shlf	TotalKrill ocn
1990	0.827816	3.89285	3.5377	-1.18053	-0.619136	-0.646747	-0.486463	-0.437733	-0.63564
1991	-2.36098	-1.77884	-1.32429	-0.868747	-0.570346	-0.677518	0.321378	1.66388	-0.0224118
1992	2.28448	2.06251	1.30355	2.12078	1.81034	2.76949	0.587491	-3.51828	-0.795688
1993	1.35439	-0.533625	-0.941295	2.79465	2.71307	3.70825	0.572141	0.610178	0.530845
1994	3.26871	1.90377	1.4187	2.60279	1.84896	1.17356	0.0692166	1.4674	0.60615
1995	4.13897	4.16803	1.59348	-0.451012	-0.331454	-0.61298	-0.434226	0.178138	0.0421623
1996	-1.76893	0.394714	0.0859127	2.71208	1.37807	0.606993	-1.23654	0.0469512	-1.28801
1997	2.20052	1.84199	-1.15723	3.00982	0.307626	1.8851	-0.690325	-0.095768	-0.136904
1998	2.98929	0.816414	0.72743	-0.838777	-0.570346	-0.587906	-3.14074	-3.63781	-2.05178
1999	1.74357	1.1656	1.54172	-0.942115	-0.619136	-0.677518	-1.04236	-0.247425	-1.55594
2000	1.15772	-1.52291	-1.32429	-1.18053	-0.619136	-0.677518	0.689536	1.10537	-0.00354602
2001	-0.267748	-1.44237	-1.29254	-1.10907	-0.619136	-0.17968	0.579383	1.78455	0.675683
2002	-2.32176	-1.54245	-1.28347	-1.10357	-0.619136	-0.677518	-2.29392	-0.015927	-1.42445
2003	-2.10967	-0.259015	-0.887073	-1.18053	-0.619136	-0.677518	-0.820905	0.215611	-0.269493
2004	1.38999	2.27038	2.70803	-1.1199	-0.619136	-0.677518	-1.0011	-0.743318	-0.223249
2005	2.0968	3.29231	3.32422	-1.18053	-0.619136	-0.677518	-0.0594542	-4.90231	-0.969891
2006	2.22532	1.14884	1.7743	-1.18053	-0.619136	-0.677518	0.231349	-1.52362	0.29293
2007	3.08538	-0.404522	0.232353	-1.18053	-0.572616	-0.649347	1.54701	1.11019	0.521495
2008	-2.05083	-1.77884	-1.32429	-1.18053	-0.619136	-0.677518	1.40344	2.54032	1.82373
2009	-2.36098	-1.63224	-1.32429	-1.18053	-0.619136	-0.677518	0.0759137	0.891549	0.966638
2010	-2.32708	-1.69183	-1.32429	-1.18053	-0.619136	-0.642427	-0.494192	0.738912	0.0871727
2011	-2.36098	-1.77884	-1.26366	-1.18053	-0.619136	-0.677518	0.262986	1.56384	-0.21439
2012	-2.36098	-1.77884	-1.32429	-1.18053	-0.619136	-0.677518	1.38795	1.65564	1.19589
2013	-2.36098	-1.47656	0.49646	-1.18053	-0.619136	-0.677518	1.63596	1.23835	1.57503
2014	-1.49015	-1.77884	-1.32429	-0.892844	-0.619136	-0.677518	1.52399	1.64405	1.21842
2015	-2.2609	-1.77884	-1.32429	4.16933	2.55594	1.99663	0.956484	-3.62771	0.109998
2016	-2.36098	-1.77884	-1.32429	4.0829	1.33693	0.664324	-0.144008	0.294985	-0.0547415
mb	Monterey Bay
shf	Shelf
ocn	Oceanic

## Sheet: Supplementary Figure 8
Survey Trackline								Humpback whale								Fin whale								Blue whale									Crab pot counts
Year	Month	Day	Hour	Minute	Lon	Lat		Year	Month	Day	Hour	Lon	Lat	Count		Year	Month	Day	Hour	Lon	Lat	Count		Year	Month	Day	Hour	Lon	Lat	Count			Month	Day	Hour	Lon	Lat	Count
2016	4	27	8	3	-122.57	37.1535		2016	4	27	6	-122.73	37.2908	1		2016	5	3	9	-123.969	38.052	3		2016	4	28	9	-122.289	36.8458	2			5	17	18	-122.382	37.0268	2
2016	4	27	8	4	-122.567	37.1507		2016	4	27	9	-122.274	36.9314	2		2016	5	3	10	-123.921	38.0273	3		2016	4	29	10	-122.054	36.834	4			5	18	18	-122.768	37.2647	13
2016	4	27	8	5	-122.565	37.149		2016	4	27	10	-122.202	36.9117	2		2016	5	3	15	-123.333	38.0294	3		2016	5	3	16	-123.375	37.9674	1			5	24	17	-123.326	38.4375	8
2016	4	27	8	6	-122.563	37.1477		2016	4	27	17	-122.05	36.6472	2		2016	5	3	16	-123.322	37.9987	1		2016	5	5	15	-122.393	37.045	9			5	25	16	-123.928	39.8228	2
2016	4	27	8	7	-122.561	37.1456		2016	4	29	9	-122.168	36.7925	3		2016	5	5	13	-122.574	37.1161	2		2016	5	5	16	-122.384	36.9818	4			5	26	16	-124.263	41.4256	9
2016	4	27	8	8	-122.558	37.1433		2016	4	29	10	-122.075	36.8244	8		2016	5	7	10	-121.504	35.2036	3		2016	5	5	17	-122.359	36.9964	21			5	30	12	-123.143	38.076	1
2016	4	27	8	9	-122.555	37.1406		2016	4	30	8	-122.547	37.1985	1		2016	5	7	13	-121.169	34.7822	3		2016	5	12	15	-120.877	35.1121	2			5	30	15	-123.059	38.0995	12
2016	4	27	8	10	-122.553	37.1387		2016	5	1	11	-123.827	38.8314	2		2016	5	7	14	-120.978	34.5889	1		2016	5	13	14	-121.64	35.8591	3			5	31	10	-122.956	37.5031	2
2016	4	27	8	11	-122.551	37.1372		2016	5	2	9	-123.839	38.6958	1		2016	5	7	15	-120.859	34.4636	2		2016	5	14	8	-121.983	36.239	1			5	31	16	-122.912	37.5029	8
2016	4	27	8	12	-122.549	37.1353		2016	5	2	10	-123.772	38.5091	2		2016	5	8	9	-120.468	33.7599	3		2016	5	16	13	-122.065	36.8579	3			5	31	18	-123.049	37.6603	6
2016	4	27	8	13	-122.547	37.1329		2016	5	2	15	-123.439	38.3134	4		2016	5	8	12	-120.012	33.4342	2		2016	5	30	12	-123.151	38.0831	3			6	1	12	-122.941	37.4738	10
2016	4	27	8	14	-122.544	37.1309		2016	5	3	7	-123.921	38.1656	1		2016	5	8	13	-119.96	33.3974	1		2016	5	31	17	-122.993	37.544	1			6	1	13	-122.888	37.3984	25
2016	4	27	8	15	-122.542	37.1289		2016	5	3	14	-123.535	38.0273	1		2016	5	8	14	-119.745	33.2437	1		2016	6	1	8	-122.994	37.3453	2			6	1	14	-122.829	37.2868	10
2016	4	27	8	16	-122.54	37.1269		2016	5	3	16	-123.315	38.0034	3		2016	5	8	16	-119.451	33.0315	2		2016	6	1	10	-122.984	37.4108	1			6	1	15	-122.809	37.2895	22
2016	4	27	9	21	-122.406	37.0134		2016	5	3	17	-123.429	37.9325	1		2016	5	8	17	-119.251	32.8831	2		2016	6	1	11	-122.964	37.3659	2			6	1	16	-122.719	37.3433	8
2016	4	27	9	26	-122.369	36.9819		2016	5	4	8	-122.774	37.4863	2		2016	5	8	18	-119.076	32.7583	2		2016	6	2	9	-122.607	37.0781	1			6	1	17	-122.62	37.3205	4
2016	4	27	9	27	-122.366	36.98		2016	5	4	14	-122.77	37.3777	1		2016	5	8	19	-119.031	32.7277	2		2016	6	2	10	-122.482	37.0839	2			6	2	9	-122.65	37.0732	3
2016	4	27	9	28	-122.364	36.978		2016	5	4	16	-122.826	37.2915	2		2016	5	10	11	-119.209	33.361	1		2016	6	2	12	-122.358	36.9825	1			6	2	10	-122.533	37.0825	8
2016	4	27	9	29	-122.361	36.9756		2016	5	5	6	-122.806	37.2754	1		2016	5	13	6	-121.338	35.4479	1		2016	6	5	14	-121.969	36.2536	1			6	2	12	-122.364	37.0089	28
2016	4	27	9	30	-122.358	36.9728		2016	5	5	13	-122.575	37.0963	2		2016	5	13	10	-121.694	35.5352	4											6	2	13	-122.326	36.9774	15
2016	4	27	9	31	-122.356	36.9714		2016	5	5	15	-122.401	37.0291	11		2016	5	13	12	-121.799	35.699	3											6	3	12	-122.188	36.8501	1
2016	4	27	9	32	-122.354	36.969		2016	5	5	16	-122.384	36.9819	3		2016	5	13	13	-121.784	35.7978	1											6	3	14	-122.078	36.8225	6
2016	4	27	9	33	-122.352	36.9674		2016	5	6	9	-122.288	36.3037	1		2016	5	15	12	-122.356	36.6209	1											6	3	15	-122.031	36.8199	3
2016	4	27	9	34	-122.349	36.9651		2016	5	7	13	-121.191	34.8016	2		2016	5	18	10	-122.93	37.1946	2											6	3	16	-122.018	36.65	12
2016	4	27	9	35	-122.346	36.9624		2016	5	7	14	-121.055	34.6668	2		2016	5	24	11	-123.906	38.3054	1											6	6	16	-121.37	35.6604	6
2016	4	27	9	36	-122.344	36.9599		2016	5	7	15	-120.868	34.4736	3		2016	5	24	16	-123.621	38.3369	4											6	7	11	-120.873	35.1374	8
2016	4	27	9	37	-122.342	36.9584		2016	5	7	16	-120.715	34.4239	3		2016	5	30	12	-123.159	38.0906	1
2016	4	27	9	38	-122.341	36.9569		2016	5	10	6	-118.302	33.1456	2		2016	6	1	15	-122.827	37.276	1
2016	4	27	9	39	-122.337	36.9534		2016	5	10	9	-118.879	33.2825	1		2016	6	2	11	-122.401	37.0819	2
2016	4	27	9	40	-122.335	36.952		2016	5	10	17	-119.365	33.7059	15		2016	6	6	6	-122.229	36.1871	1
2016	4	27	9	41	-122.33	36.9505		2016	5	11	11	-120.536	34.0252	1		2016	6	6	12	-121.605	35.8654	1
2016	4	27	9	42	-122.328	36.9496		2016	5	12	15	-120.862	35.1095	3		2016	6	6	14	-121.414	35.6184	1
2016	4	27	9	43	-122.324	36.9484		2016	5	12	16	-120.9	35.0353	7		2016	6	7	8	-121.348	35.4102	6
2016	4	27	9	44	-122.322	36.9475		2016	5	12	17	-120.891	34.8807	2		2016	6	7	9	-121.253	35.3641	2
2016	4	27	9	45	-122.317	36.9457		2016	5	14	8	-121.976	36.2233	4
2016	4	27	9	46	-122.315	36.9449		2016	5	14	9	-122.008	36.2894	3
2016	4	27	9	47	-122.313	36.9441		2016	5	14	14	-121.983	36.3962	29
2016	4	27	9	48	-122.311	36.9436		2016	5	15	12	-122.37	36.6422	2
2016	4	27	9	49	-122.306	36.9415		2016	5	15	16	-122.037	36.5914	1
2016	4	27	9	50	-122.301	36.9399		2016	5	16	12	-121.945	36.8092	6
2016	4	27	9	51	-122.299	36.9389		2016	5	17	6	-122.214	36.7493	1
2016	4	27	9	52	-122.297	36.9384		2016	5	17	8	-122.334	36.8602	1
2016	4	27	9	53	-122.292	36.9369		2016	5	17	15	-122.647	37.0576	3
2016	4	27	9	54	-122.29	36.936		2016	5	17	16	-122.526	37.0818	2
2016	4	27	9	55	-122.285	36.9345		2016	5	18	6	-122.649	37.1204	1
2016	4	27	9	56	-122.283	36.9338		2016	5	24	6	-123.33	37.7877	12
2016	4	27	9	57	-122.28	36.933		2016	5	24	8	-123.624	38.0407	3
2016	4	27	9	58	-122.278	36.9324		2016	5	24	16	-123.56	38.3578	4
2016	4	27	9	59	-122.274	36.9312		2016	5	26	6	-124.565	40.6617	5
2016	4	27	10	0	-122.269	36.9301		2016	5	26	7	-124.536	40.7597	1
2016	4	27	10	1	-122.267	36.9295		2016	5	26	13	-124.419	41.2441	1
2016	4	27	10	2	-122.264	36.9286		2016	5	26	14	-124.39	41.2402	1
2016	4	27	10	3	-122.259	36.9272		2016	5	27	7	-124.361	41.114	1
2016	4	27	10	4	-122.256	36.9264		2016	5	27	10	-124.462	40.754	2
2016	4	27	10	5	-122.254	36.9257		2016	5	29	10	-124.122	39.7282	1
2016	4	27	10	6	-122.251	36.9251		2016	5	30	8	-123.578	38.5137	2
2016	4	27	10	7	-122.248	36.9241		2016	5	30	12	-123.17	38.1013	2
2016	4	27	10	8	-122.243	36.9228		2016	5	31	6	-123.476	37.9136	2
2016	4	27	10	9	-122.241	36.9223		2016	5	31	7	-123.459	37.8957	7
2016	4	27	6	43	-122.761	37.3186		2016	5	31	10	-122.994	37.5056	1
2016	4	27	6	44	-122.76	37.3166		2016	5	31	15	-122.784	37.4861	2
2016	4	27	6	45	-122.758	37.314		2016	6	1	5	-123.217	37.701	2
2016	4	27	6	46	-122.755	37.3115		2016	6	1	12	-122.94	37.4431	3
2016	4	27	6	47	-122.753	37.3098		2016	6	1	13	-122.885	37.3899	2
2016	4	27	6	48	-122.752	37.3084		2016	6	1	14	-122.823	37.2808	6
2016	4	27	6	49	-122.75	37.3066		2016	6	1	15	-122.811	37.2874	6
2016	4	27	6	50	-122.747	37.304		2016	6	1	16	-122.718	37.3436	1
2016	4	27	6	51	-122.744	37.3015		2016	6	1	18	-122.553	37.2709	2
2016	4	27	6	52	-122.742	37.2998		2016	6	2	6	-123.019	37.1704	1
2016	4	27	6	53	-122.74	37.2982		2016	6	2	8	-122.759	37.0865	2
2016	4	27	6	54	-122.738	37.2965		2016	6	2	10	-122.469	37.084	1
2016	4	27	6	55	-122.735	37.2947		2016	6	2	11	-122.416	37.0774	19
2016	4	27	6	56	-122.732	37.2924		2016	6	2	12	-122.361	36.9986	5
2016	4	27	6	57	-122.73	37.2908		2016	6	2	13	-122.331	36.9775	5
2016	4	27	6	58	-122.728	37.2894		2016	6	3	11	-122.179	36.8209	2
2016	4	27	6	59	-122.726	37.2872		2016	6	3	12	-122.187	36.8469	1
2016	4	27	7	0	-122.723	37.2847		2016	6	3	14	-122.069	36.7817	2
2016	4	27	7	1	-122.72	37.2824		2016	6	3	15	-122.007	36.7326	13
2016	4	27	7	2	-122.718	37.2811		2016	6	3	16	-122.024	36.6311	6
2016	4	27	7	3	-122.716	37.2789		2016	6	5	11	-122.058	36.3218	4
2016	4	27	7	4	-122.714	37.2771		2016	6	5	14	-121.965	36.252	2
2016	4	27	7	26	-122.661	37.2305		2016	6	6	16	-121.369	35.6358	1
2016	4	27	7	27	-122.66	37.2295		2016	6	7	9	-121.217	35.3402	4
2016	4	27	7	28	-122.656	37.2265		2016	6	7	10	-120.949	35.1824	2
2016	4	27	7	29	-122.654	37.2241
2016	4	27	7	30	-122.651	37.2219
2016	4	27	7	31	-122.649	37.2205
2016	4	27	7	32	-122.648	37.2191
2016	4	27	7	33	-122.644	37.2162
2016	4	27	7	34	-122.641	37.2134
2016	4	27	7	35	-122.638	37.2113
2016	4	27	7	36	-122.636	37.2094
2016	4	27	7	37	-122.634	37.2077
2016	4	27	7	38	-122.631	37.2054
2016	4	27	7	39	-122.627	37.2028
2016	4	27	7	40	-122.625	37.2011
2016	4	27	7	41	-122.623	37.1991
2016	4	27	7	42	-122.622	37.1983
2016	4	27	7	43	-122.618	37.1952
2016	4	27	7	44	-122.615	37.1923
2016	4	27	7	45	-122.613	37.1908
2016	4	27	7	46	-122.611	37.1889
2016	4	27	7	47	-122.61	37.1879
2016	4	27	7	48	-122.606	37.185
2016	4	27	7	49	-122.603	37.182
2016	4	27	7	50	-122.601	37.1806
2016	4	27	7	51	-122.599	37.1783
2016	4	27	7	52	-122.597	37.1767
2016	4	27	7	53	-122.594	37.1744
2016	4	27	7	54	-122.59	37.1713
2016	4	27	7	55	-122.589	37.1701
2016	4	27	7	56	-122.587	37.1682
2016	4	27	7	57	-122.585	37.1665
2016	4	27	7	58	-122.582	37.1637
2016	4	27	7	59	-122.579	37.161
2016	4	27	8	0	-122.578	37.1605
2016	4	27	8	1	-122.575	37.1578
2016	4	27	8	2	-122.573	37.1561
2016	4	27	10	10	-122.238	36.9216
2016	4	27	10	11	-122.233	36.9201
2016	4	27	10	12	-122.23	36.9194
2016	4	27	10	13	-122.228	36.9189
2016	4	27	10	14	-122.225	36.9181
2016	4	27	10	15	-122.22	36.9168
2016	4	27	10	16	-122.217	36.9159
2016	4	27	10	17	-122.215	36.9153
2016	4	27	10	18	-122.213	36.9149
2016	4	27	10	19	-122.208	36.9135
2016	4	27	10	20	-122.205	36.9127
2016	4	27	10	21	-122.201	36.9114
2016	4	27	10	22	-122.198	36.9103
2016	4	27	10	23	-122.195	36.9095
2016	4	27	10	24	-122.193	36.9087
2016	4	27	10	25	-122.188	36.9072
2016	4	27	10	26	-122.184	36.9061
2016	4	27	10	27	-122.181	36.905
2016	4	27	10	28	-122.178	36.9043
2016	4	27	10	29	-122.175	36.9033
2016	4	27	10	30	-122.172	36.9023
2016	4	27	10	31	-122.169	36.9013
2016	4	27	10	32	-122.164	36.8999
2016	4	27	10	33	-122.161	36.8986
2016	4	27	10	34	-122.159	36.898
2016	4	27	10	35	-122.155	36.8969
2016	4	27	10	36	-122.152	36.8958
2016	4	27	10	37	-122.149	36.8951
2016	4	27	10	38	-122.145	36.8937
2016	4	27	10	39	-122.142	36.8928
2016	4	27	10	40	-122.138	36.8915
2016	4	27	10	41	-122.134	36.8903
2016	4	27	10	42	-122.132	36.89
2016	4	27	10	43	-122.128	36.8891
2016	4	27	10	44	-122.126	36.8888
2016	4	27	10	45	-122.122	36.8876
2016	4	27	10	46	-122.117	36.8866
2016	4	27	10	47	-122.115	36.886
2016	4	27	10	48	-122.112	36.8853
2016	4	27	10	49	-122.11	36.8847
2016	4	27	10	50	-122.104	36.883
2016	4	27	10	51	-122.102	36.8825
2016	4	27	10	52	-122.099	36.8817
2016	4	27	10	53	-122.096	36.8805
2016	4	27	10	54	-122.093	36.8796
2016	4	27	10	55	-122.088	36.8772
2016	4	27	10	56	-122.088	36.8772
2016	4	27	10	57	-122.084	36.8752
2016	4	27	10	58	-122.082	36.8741
2016	4	27	10	59	-122.077	36.8719
2016	4	27	11	0	-122.074	36.8706
2016	4	27	11	1	-122.072	36.8696
2016	4	27	11	2	-122.069	36.8679
2016	4	27	11	3	-122.067	36.867
2016	4	27	13	21	-121.876	36.7601
2016	4	27	13	22	-121.88	36.7595
2016	4	27	13	23	-121.885	36.759
2016	4	27	13	24	-121.887	36.7587
2016	4	27	13	25	-121.89	36.7582
2016	4	27	13	26	-121.894	36.7577
2016	4	27	13	27	-121.898	36.7571
2016	4	27	13	28	-121.901	36.7568
2016	4	27	13	29	-121.901	36.7568
2016	4	27	13	30	-121.901	36.7568
2016	4	27	13	33	-121.917	36.7538
2016	4	27	13	34	-121.921	36.7529
2016	4	27	13	35	-121.925	36.7519
2016	4	27	13	36	-121.928	36.7512
2016	4	27	13	37	-121.93	36.7508
2016	4	27	13	38	-121.932	36.7503
2016	4	27	13	39	-121.937	36.7491
2016	4	27	13	40	-121.94	36.7483
2016	4	27	13	41	-121.944	36.7475
2016	4	27	13	42	-121.946	36.7469
2016	4	27	13	43	-121.948	36.7465
2016	4	27	13	44	-121.953	36.7455
2016	4	27	13	45	-121.957	36.7446
2016	4	27	13	46	-121.959	36.744
2016	4	27	13	47	-121.962	36.7432
2016	4	27	13	48	-121.965	36.7425
2016	4	27	13	49	-121.968	36.7417
2016	4	27	13	50	-121.973	36.7408
2016	4	27	13	51	-121.975	36.7404
2016	4	27	13	52	-121.976	36.7402
2016	4	27	15	4	-121.965	36.7084
2016	4	27	15	5	-121.96	36.7083
2016	4	27	15	6	-121.956	36.7083
2016	4	27	15	7	-121.952	36.7083
2016	4	27	15	8	-121.951	36.7083
2016	4	27	15	9	-121.947	36.7082
2016	4	27	15	10	-121.942	36.7082
2016	4	27	15	11	-121.938	36.7083
2016	4	27	15	12	-121.934	36.7085
2016	4	27	15	13	-121.931	36.7087
2016	4	27	15	14	-121.931	36.7087
2016	4	27	15	15	-121.924	36.7092
2016	4	27	15	16	-121.919	36.7093
2016	4	27	15	17	-121.917	36.7094
2016	4	27	15	18	-121.914	36.7094
2016	4	27	15	19	-121.91	36.7094
2016	4	27	15	44	-121.905	36.7045
2016	4	27	15	45	-121.907	36.7042
2016	4	27	15	46	-121.908	36.7034
2016	4	27	15	47	-121.909	36.7025
2016	4	27	15	48	-121.91	36.7015
2016	4	27	15	49	-121.911	36.7001
2016	4	27	15	50	-121.912	36.699
2016	4	27	15	51	-121.914	36.6979
2016	4	27	15	52	-121.915	36.6966
2016	4	27	15	53	-121.917	36.6958
2016	4	27	15	54	-121.919	36.6945
2016	4	27	15	55	-121.922	36.6927
2016	4	27	15	56	-121.926	36.6905
2016	4	27	15	57	-121.927	36.6895
2016	4	27	15	58	-121.931	36.6877
2016	4	27	15	59	-121.933	36.6865
2016	4	27	16	0	-121.935	36.6849
2016	4	27	16	1	-121.939	36.6829
2016	4	27	16	2	-121.942	36.6814
2016	4	27	16	3	-121.943	36.6804
2016	4	27	16	4	-121.946	36.6793
2016	4	27	16	5	-121.95	36.6775
2016	4	27	16	6	-121.953	36.6762
2016	4	27	16	28	-121.958	36.6686
2016	4	27	16	29	-121.961	36.6678
2016	4	27	16	30	-121.963	36.667
2016	4	27	16	31	-121.965	36.6664
2016	4	27	16	32	-121.969	36.6652
2016	4	27	16	33	-121.972	36.6642
2016	4	27	16	34	-121.975	36.6636
2016	4	27	16	35	-121.976	36.6631
2016	4	27	16	36	-121.979	36.6622
2016	4	27	16	37	-121.981	36.6614
2016	4	27	16	38	-121.983	36.6609
2016	4	27	16	39	-121.983	36.6609
2016	4	27	16	40	-121.985	36.66
2016	4	27	16	41	-121.986	36.6597
2016	4	27	16	42	-121.988	36.6592
2016	4	27	16	43	-121.99	36.6589
2016	4	27	16	44	-121.991	36.6586
2016	4	27	16	45	-121.992	36.6583
2016	4	27	16	46	-121.994	36.6578
2016	4	27	16	47	-121.995	36.6572
2016	4	27	16	48	-121.997	36.6566
2016	4	27	16	49	-121.998	36.6562
2016	4	27	16	50	-121.999	36.656
2016	4	27	16	51	-122	36.6556
2016	4	27	16	52	-122.002	36.655
2016	4	27	16	53	-122.004	36.6544
2016	4	27	16	54	-122.005	36.654
2016	4	27	16	55	-122.006	36.6537
2016	4	27	16	56	-122.007	36.6533
2016	4	27	16	57	-122.008	36.653
2016	4	27	16	58	-122.01	36.6526
2016	4	27	16	59	-122.012	36.652
2016	4	27	17	0	-122.013	36.6517
2016	4	27	17	1	-122.014	36.6514
2016	4	27	17	2	-122.015	36.6511
2016	4	27	17	3	-122.017	36.6506
2016	4	27	17	4	-122.019	36.6501
2016	4	27	17	5	-122.02	36.6498
2016	4	27	17	6	-122.021	36.6495
2016	4	27	17	7	-122.022	36.6491
2016	4	27	17	8	-122.024	36.6486
2016	4	27	17	9	-122.025	36.6484
2016	4	27	17	10	-122.027	36.6483
2016	4	27	17	11	-122.028	36.6483
2016	4	27	17	12	-122.029	36.6482
2016	4	27	17	13	-122.03	36.6481
2016	4	27	17	14	-122.032	36.648
2016	4	27	17	15	-122.033	36.6479
2016	4	27	17	16	-122.034	36.6477
2016	4	27	17	17	-122.035	36.6476
2016	4	27	17	18	-122.037	36.6475
2016	4	27	17	19	-122.038	36.6474
2016	4	27	17	20	-122.039	36.6472
2016	4	27	17	21	-122.04	36.6471
2016	4	27	17	22	-122.041	36.647
2016	4	27	17	23	-122.043	36.6467
2016	4	27	17	24	-122.044	36.6466
2016	4	27	17	25	-122.045	36.6467
2016	4	27	17	26	-122.046	36.6469
2016	4	27	17	27	-122.047	36.647
2016	4	27	17	28	-122.049	36.6471
2016	4	27	17	29	-122.05	36.6472
2016	4	27	17	30	-122.05	36.6471
2016	4	28	6	49	-122.052	36.7584
2016	4	28	6	50	-122.054	36.7591
2016	4	28	6	51	-122.055	36.7595
2016	4	28	6	52	-122.057	36.7603
2016	4	28	6	53	-122.059	36.7609
2016	4	28	6	54	-122.06	36.7614
2016	4	28	6	55	-122.061	36.7619
2016	4	28	6	56	-122.063	36.7624
2016	4	28	6	57	-122.065	36.7631
2016	4	28	6	58	-122.067	36.764
2016	4	28	6	59	-122.068	36.7642
2016	4	28	7	0	-122.07	36.7649
2016	4	28	7	1	-122.071	36.7655
2016	4	28	7	2	-122.074	36.7663
2016	4	28	7	3	-122.076	36.7671
2016	4	28	7	4	-122.077	36.7673
2016	4	28	7	5	-122.078	36.7678
2016	4	28	7	6	-122.08	36.7687
2016	4	28	7	7	-122.082	36.7693
2016	4	28	7	8	-122.084	36.77
2016	4	28	7	9	-122.086	36.7707
2016	4	28	7	38	-122.136	36.7897
2016	4	28	7	39	-122.137	36.7904
2016	4	28	7	40	-122.139	36.7909
2016	4	28	7	41	-122.14	36.7913
2016	4	28	7	42	-122.142	36.7921
2016	4	28	7	43	-122.144	36.7928
2016	4	28	7	44	-122.145	36.7931
2016	4	28	7	45	-122.146	36.7934
2016	4	28	7	46	-122.148	36.7942
2016	4	28	7	47	-122.15	36.7949
2016	4	28	7	48	-122.152	36.7955
2016	4	28	7	49	-122.154	36.7962
2016	4	28	7	50	-122.156	36.7968
2016	4	28	7	51	-122.158	36.7973
2016	4	28	7	52	-122.159	36.7978
2016	4	28	7	53	-122.161	36.7985
2016	4	28	7	54	-122.163	36.799
2016	4	28	7	55	-122.164	36.7993
2016	4	28	7	56	-122.165	36.7998
2016	4	28	7	57	-122.167	36.8004
2016	4	28	7	58	-122.169	36.8012
2016	4	28	7	59	-122.17	36.8014
2016	4	28	8	0	-122.172	36.802
2016	4	28	8	1	-122.174	36.8026
2016	4	28	8	2	-122.176	36.8033
2016	4	28	8	3	-122.177	36.8038
2016	4	28	8	4	-122.179	36.8043
2016	4	28	8	5	-122.18	36.8047
2016	4	28	8	6	-122.181	36.8051
2016	4	28	8	7	-122.183	36.8056
2016	4	28	8	8	-122.185	36.8064
2016	4	28	8	9	-122.186	36.8068
2016	4	28	8	10	-122.187	36.8072
2016	4	28	8	11	-122.189	36.8078
2016	4	28	8	12	-122.191	36.8085
2016	4	28	8	13	-122.193	36.8092
2016	4	28	8	14	-122.195	36.8097
2016	4	28	8	15	-122.196	36.81
2016	4	28	8	16	-122.197	36.8105
2016	4	28	8	17	-122.199	36.8112
2016	4	28	8	18	-122.201	36.8119
2016	4	28	8	19	-122.202	36.8121
2016	4	28	8	20	-122.204	36.8128
2016	4	28	8	21	-122.205	36.8133
2016	4	28	8	22	-122.207	36.8142
2016	4	28	8	23	-122.21	36.8152
2016	4	28	8	24	-122.21	36.8154
2016	4	28	8	25	-122.212	36.8161
2016	4	28	8	26	-122.213	36.8164
2016	4	28	8	27	-122.215	36.8175
2016	4	28	8	28	-122.217	36.8183
2016	4	28	8	29	-122.218	36.8188
2016	4	28	8	30	-122.219	36.8194
2016	4	28	8	31	-122.221	36.82
2016	4	28	8	32	-122.222	36.8207
2016	4	28	8	33	-122.225	36.8217
2016	4	28	8	34	-122.225	36.8218
2016	4	28	8	35	-122.227	36.8226
2016	4	28	8	36	-122.228	36.8232
2016	4	28	8	37	-122.23	36.8239
2016	4	28	8	38	-122.232	36.8247
2016	4	28	8	39	-122.233	36.8253
2016	4	28	8	40	-122.235	36.8258
2016	4	28	8	41	-122.236	36.8262
2016	4	28	8	42	-122.237	36.827
2016	4	28	8	43	-122.239	36.8279
2016	4	28	8	44	-122.24	36.8283
2016	4	28	8	45	-122.242	36.8288
2016	4	28	8	46	-122.243	36.8295
2016	4	28	8	47	-122.245	36.8301
2016	4	28	8	48	-122.247	36.831
2016	4	28	8	49	-122.248	36.8314
2016	4	28	8	50	-122.249	36.8318
2016	4	28	8	51	-122.25	36.8322
2016	4	28	8	52	-122.252	36.8331
2016	4	28	8	53	-122.254	36.8337
2016	4	28	8	54	-122.256	36.8342
2016	4	28	8	55	-122.257	36.8345
2016	4	28	8	56	-122.258	36.8348
2016	4	28	8	57	-122.26	36.8356
2016	4	28	8	58	-122.262	36.8363
2016	4	28	8	59	-122.263	36.8365
2016	4	28	9	0	-122.265	36.8372
2016	4	28	9	1	-122.266	36.8376
2016	4	28	9	2	-122.268	36.8382
2016	4	28	9	3	-122.269	36.8386
2016	4	28	9	4	-122.271	36.8395
2016	4	28	9	5	-122.273	36.8401
2016	4	28	9	6	-122.274	36.8404
2016	4	28	9	7	-122.275	36.8409
2016	4	28	9	8	-122.278	36.8418
2016	4	28	9	9	-122.278	36.8421
2016	4	28	9	10	-122.28	36.8427
2016	4	28	9	11	-122.281	36.8432
2016	4	28	9	12	-122.283	36.8439
2016	4	28	9	13	-122.285	36.8444
2016	4	28	9	14	-122.286	36.8448
2016	4	28	9	15	-122.288	36.8455
2016	4	28	9	16	-122.289	36.8459
2016	4	28	9	17	-122.291	36.8466
2016	4	28	9	18	-122.293	36.8474
2016	4	28	9	19	-122.294	36.8479
2016	4	28	9	20	-122.295	36.8484
2016	4	28	9	21	-122.297	36.8488
2016	4	28	9	22	-122.299	36.8496
2016	4	28	9	23	-122.3	36.8501
2016	4	28	9	24	-122.301	36.8503
2016	4	28	9	25	-122.303	36.8509
2016	4	28	9	26	-122.304	36.8515
2016	4	28	9	27	-122.306	36.8521
2016	4	28	9	28	-122.307	36.8525
2016	4	28	9	29	-122.309	36.853
2016	4	28	9	30	-122.311	36.8538
2016	4	28	9	31	-122.312	36.8541
2016	4	28	9	32	-122.314	36.8549
2016	4	28	9	33	-122.316	36.8556
2016	4	28	9	34	-122.316	36.8558
2016	4	28	9	35	-122.318	36.8564
2016	4	28	9	36	-122.319	36.8568
2016	4	28	9	37	-122.321	36.8574
2016	4	28	9	38	-122.322	36.858
2016	4	28	9	39	-122.324	36.8586
2016	4	28	9	40	-122.325	36.859
2016	4	28	9	41	-122.326	36.8595
2016	4	28	9	42	-122.329	36.8604
2016	4	28	9	43	-122.33	36.861
2016	4	28	9	44	-122.332	36.8616
2016	4	28	9	45	-122.332	36.8618
2016	4	28	9	46	-122.335	36.8625
2016	4	28	9	47	-122.336	36.8631
2016	4	28	9	48	-122.338	36.8636
2016	4	28	9	49	-122.339	36.8641
2016	4	28	9	50	-122.341	36.8647
2016	4	28	9	51	-122.342	36.8655
2016	4	28	9	52	-122.344	36.8659
2016	4	28	9	53	-122.346	36.8666
2016	4	28	9	54	-122.347	36.8672
2016	4	28	9	55	-122.348	36.8676
2016	4	28	9	56	-122.35	36.8683
2016	4	28	9	57	-122.351	36.8688
2016	4	28	9	58	-122.353	36.8695
2016	4	28	9	59	-122.354	36.8698
2016	4	28	10	0	-122.356	36.8705
2016	4	28	10	1	-122.357	36.871
2016	4	28	10	2	-122.359	36.8717
2016	4	28	10	3	-122.36	36.8724
2016	4	28	10	4	-122.362	36.8732
2016	4	28	10	5	-122.363	36.8737
2016	4	28	10	6	-122.365	36.8742
2016	4	28	10	7	-122.366	36.8748
2016	4	28	10	8	-122.367	36.8751
2016	4	28	11	31	-122.272	36.8471
2016	4	28	11	32	-122.268	36.8461
2016	4	28	11	33	-122.266	36.8455
2016	4	28	11	34	-122.261	36.8443
2016	4	28	11	35	-122.257	36.8433
2016	4	28	11	36	-122.255	36.8428
2016	4	28	11	37	-122.251	36.842
2016	4	28	11	38	-122.249	36.8414
2016	4	28	11	39	-122.246	36.8407
2016	4	28	11	40	-122.241	36.8395
2016	4	28	11	41	-122.238	36.8388
2016	4	28	11	42	-122.236	36.8383
2016	4	28	11	43	-122.232	36.8374
2016	4	28	11	44	-122.228	36.8365
2016	4	28	11	45	-122.224	36.8357
2016	4	28	11	46	-122.221	36.8349
2016	4	28	11	47	-122.218	36.8342
2016	4	28	11	48	-122.216	36.8336
2016	4	28	11	49	-122.211	36.8325
2016	4	28	11	50	-122.207	36.8315
2016	4	28	11	51	-122.204	36.8308
2016	4	28	11	52	-122.202	36.8303
2016	4	28	11	53	-122.198	36.8293
2016	4	28	11	54	-122.196	36.8288
2016	4	28	11	55	-122.19	36.8275
2016	4	28	11	56	-122.187	36.827
2016	4	28	11	57	-122.184	36.8267
2016	4	28	11	58	-122.182	36.8264
2016	4	28	11	59	-122.177	36.8258
2016	4	28	12	0	-122.174	36.8253
2016	4	28	12	1	-122.171	36.8249
2016	4	28	12	2	-122.169	36.8246
2016	4	28	12	3	-122.165	36.8241
2016	4	28	12	4	-122.16	36.8235
2016	4	28	12	5	-122.157	36.8231
2016	4	28	12	6	-122.154	36.8227
2016	4	28	12	7	-122.151	36.8223
2016	4	28	12	8	-122.148	36.8219
2016	4	28	12	9	-122.143	36.8215
2016	4	28	12	10	-122.139	36.821
2016	4	28	12	11	-122.136	36.8208
2016	4	28	12	12	-122.133	36.8206
2016	4	28	12	13	-122.131	36.8204
2016	4	28	12	14	-122.126	36.8201
2016	4	28	12	15	-122.123	36.8198
2016	4	28	12	16	-122.119	36.8196
2016	4	28	12	17	-122.116	36.8193
2016	4	28	12	18	-122.114	36.8191
2016	4	28	12	19	-122.11	36.8189
2016	4	28	12	20	-122.105	36.8187
2016	4	28	12	21	-122.103	36.8186
2016	4	28	12	22	-122.1	36.8184
2016	4	28	12	23	-122.098	36.8183
2016	4	28	12	24	-122.094	36.818
2016	4	28	12	25	-122.089	36.8178
2016	4	28	12	26	-122.087	36.8177
2016	4	28	12	27	-122.083	36.8175
2016	4	28	12	28	-122.08	36.8179
2016	4	28	14	18	-122.158	36.8668
2016	4	28	14	19	-122.157	36.8667
2016	4	28	14	20	-122.152	36.8656
2016	4	28	14	21	-122.149	36.865
2016	4	28	14	22	-122.147	36.8644
2016	4	28	14	23	-122.144	36.8638
2016	4	28	14	24	-122.14	36.8632
2016	4	28	14	25	-122.137	36.8628
2016	4	28	14	26	-122.134	36.8625
2016	4	28	14	27	-122.13	36.8618
2016	4	28	14	28	-122.128	36.8614
2016	4	28	14	29	-122.125	36.861
2016	4	28	14	30	-122.121	36.8604
2016	4	28	14	31	-122.118	36.86
2016	4	28	14	32	-122.116	36.8597
2016	4	28	14	33	-122.113	36.8594
2016	4	28	14	34	-122.109	36.8588
2016	4	28	14	35	-122.105	36.8583
2016	4	29	7	33	-122.201	36.6862
2016	4	29	7	34	-122.203	36.6876
2016	4	29	7	35	-122.203	36.6884
2016	4	29	7	36	-122.205	36.6904
2016	4	29	7	37	-122.207	36.693
2016	4	29	7	38	-122.207	36.694
2016	4	29	7	39	-122.208	36.6953
2016	4	29	7	40	-122.209	36.6967
2016	4	29	7	41	-122.211	36.6989
2016	4	29	7	42	-122.212	36.7011
2016	4	29	7	43	-122.213	36.7025
2016	4	29	7	44	-122.214	36.7034
2016	4	29	7	45	-122.215	36.7051
2016	4	29	7	46	-122.216	36.7069
2016	4	29	7	47	-122.218	36.7085
2016	4	29	7	48	-122.219	36.7105
2016	4	29	7	49	-122.22	36.7118
2016	4	29	7	50	-122.221	36.7135
2016	4	29	7	51	-122.223	36.7154
2016	4	29	7	52	-122.224	36.7175
2016	4	29	7	53	-122.225	36.7181
2016	4	29	7	54	-122.226	36.7204
2016	4	29	7	55	-122.227	36.7217
2016	4	29	7	56	-122.228	36.7235
2016	4	29	7	57	-122.229	36.7248
2016	4	29	7	58	-122.231	36.7265
2016	4	29	7	59	-122.231	36.7274
2016	4	29	8	0	-122.232	36.7291
2016	4	29	8	1	-122.233	36.7307
2016	4	29	8	2	-122.235	36.733
2016	4	29	8	3	-122.236	36.7342
2016	4	29	8	4	-122.237	36.7362
2016	4	29	8	5	-122.238	36.7377
2016	4	29	8	6	-122.24	36.7394
2016	4	29	8	7	-122.241	36.7414
2016	4	29	8	8	-122.242	36.7423
2016	4	29	8	9	-122.243	36.7442
2016	4	29	8	10	-122.244	36.7459
2016	4	29	8	11	-122.246	36.7479
2016	4	29	8	12	-122.247	36.7495
2016	4	29	8	13	-122.249	36.7515
2016	4	29	8	14	-122.25	36.7524
2016	4	29	8	15	-122.251	36.754
2016	4	29	8	16	-122.252	36.7558
2016	4	29	8	17	-122.254	36.7577
2016	4	29	8	18	-122.255	36.7596
2016	4	29	8	19	-122.256	36.7611
2016	4	29	8	20	-122.257	36.7622
2016	4	29	8	21	-122.259	36.7643
2016	4	29	8	22	-122.26	36.7655
2016	4	29	8	23	-122.261	36.7664
2016	4	29	8	24	-122.261	36.7672
2016	4	29	8	25	-122.262	36.7683
2016	4	29	8	26	-122.263	36.7688
2016	4	29	9	24	-122.252	36.7708
2016	4	29	9	25	-122.248	36.7718
2016	4	29	9	26	-122.244	36.7728
2016	4	29	9	27	-122.242	36.7734
2016	4	29	9	28	-122.24	36.774
2016	4	29	9	29	-122.238	36.7747
2016	4	29	9	30	-122.234	36.7756
2016	4	29	9	31	-122.232	36.7762
2016	4	29	9	32	-122.229	36.7771
2016	4	29	9	33	-122.226	36.7778
2016	4	29	9	34	-122.224	36.7785
2016	4	29	9	35	-122.221	36.7793
2016	4	29	9	36	-122.219	36.7798
2016	4	29	9	37	-122.215	36.7806
2016	4	29	9	38	-122.213	36.7813
2016	4	29	9	39	-122.209	36.7823
2016	4	29	9	40	-122.206	36.7829
2016	4	29	9	41	-122.202	36.7839
2016	4	29	9	42	-122.201	36.7844
2016	4	29	9	43	-122.198	36.7851
2016	4	29	9	44	-122.196	36.7855
2016	4	29	9	45	-122.192	36.7864
2016	4	29	9	46	-122.189	36.7874
2016	4	29	9	47	-122.187	36.7878
2016	4	29	9	48	-122.184	36.7883
2016	4	29	9	49	-122.182	36.7887
2016	4	29	9	50	-122.178	36.7898
2016	4	29	9	51	-122.176	36.7903
2016	4	29	9	52	-122.173	36.7911
2016	4	29	9	53	-122.17	36.7918
2016	4	29	9	54	-122.168	36.7923
2016	4	29	9	55	-122.165	36.7932
2016	4	29	9	56	-122.162	36.7941
2016	4	29	9	57	-122.158	36.7948
2016	4	29	9	58	-122.156	36.7954
2016	4	29	9	59	-122.154	36.7959
2016	4	29	10	0	-122.151	36.7968
2016	4	29	10	1	-122.147	36.7977
2016	4	29	10	2	-122.145	36.7985
2016	4	29	10	3	-122.141	36.7994
2016	4	29	10	4	-122.139	36.8001
2016	4	29	10	5	-122.137	36.8008
2016	4	29	10	6	-122.134	36.8016
2016	4	29	10	7	-122.131	36.8024
2016	4	29	10	8	-122.128	36.8033
2016	4	29	10	9	-122.126	36.804
2016	4	29	10	10	-122.123	36.8055
2016	4	29	10	11	-122.121	36.8075
2016	4	29	10	12	-122.119	36.8092
2016	4	29	10	13	-122.118	36.8106
2016	4	29	10	14	-122.116	36.812
2016	4	29	10	15	-122.114	36.8133
2016	4	29	10	16	-122.111	36.8147
2016	4	29	10	17	-122.108	36.8158
2016	4	29	10	18	-122.107	36.8165
2016	4	29	10	19	-122.104	36.8176
2016	4	29	10	20	-122.101	36.8187
2016	4	29	10	21	-122.097	36.8196
2016	4	29	10	22	-122.095	36.8201
2016	4	29	10	23	-122.092	36.8209
2016	4	29	10	24	-122.089	36.8218
2016	4	29	10	25	-122.086	36.8226
2016	4	29	10	26	-122.082	36.8244
2016	4	29	10	27	-122.08	36.8256
2016	4	29	10	28	-122.078	36.8267
2016	4	29	10	29	-122.075	36.828
2016	4	29	10	30	-122.072	36.8296
2016	4	29	10	31	-122.069	36.8305
2016	4	29	10	32	-122.066	36.8313
2016	4	29	10	33	-122.063	36.8318
2016	4	29	10	34	-122.061	36.8323
2016	4	29	10	35	-122.057	36.8333
2016	4	29	10	36	-122.054	36.8341
2016	4	29	10	37	-122.051	36.8348
2016	4	29	10	38	-122.049	36.8353
2016	4	29	10	39	-122.046	36.836
2016	4	29	10	40	-122.042	36.8371
2016	4	29	10	41	-122.038	36.8381
2016	4	29	10	42	-122.035	36.8389
2016	4	29	10	43	-122.032	36.8397
2016	4	29	10	44	-122.028	36.8406
2016	4	29	10	45	-122.026	36.841
2016	4	29	10	46	-122.022	36.8423
2016	4	29	10	47	-122.019	36.8431
2016	4	29	10	48	-122.014	36.8442
2016	4	29	10	49	-122.011	36.8451
2016	4	29	10	50	-122.008	36.846
2016	4	29	10	51	-122.005	36.8469
2016	4	29	10	52	-122.002	36.8479
2016	4	29	10	53	-121.999	36.8484
2016	4	29	10	54	-121.995	36.8496
2016	4	29	10	55	-121.991	36.8506
2016	4	29	10	56	-121.988	36.8514
2016	4	29	10	57	-121.984	36.8522
2016	4	29	10	58	-121.982	36.8527
2016	4	29	10	59	-121.978	36.8535
2016	4	29	11	0	-121.975	36.8545
2016	4	29	11	1	-121.974	36.8557
2016	4	29	11	2	-121.974	36.8596
2016	4	29	11	3	-121.974	36.8619
2016	4	29	11	4	-121.974	36.8643
2016	4	29	11	5	-121.974	36.8661
2016	4	29	11	6	-121.974	36.8688
2016	4	29	11	7	-121.974	36.8729
2016	4	29	11	8	-121.974	36.8751
2016	4	29	11	9	-121.974	36.8764
2016	4	29	11	10	-121.974	36.8796
2016	4	29	11	11	-121.974	36.8815
2016	4	29	15	47	-121.938	36.8337
2016	4	29	15	48	-121.94	36.8321
2016	4	29	15	49	-121.94	36.8318
2016	4	29	15	50	-121.943	36.8302
2016	4	29	15	51	-121.946	36.828
2016	4	29	15	52	-121.949	36.8265
2016	4	29	15	53	-121.951	36.8249
2016	4	29	15	54	-121.953	36.8238
2016	4	29	15	55	-121.955	36.8225
2016	4	29	15	56	-121.957	36.8205
2016	4	29	15	57	-121.959	36.8193
2016	4	29	15	58	-121.961	36.8171
2016	4	29	15	59	-121.963	36.8155
2016	4	29	16	0	-121.965	36.8142
2016	4	29	16	1	-121.967	36.8123
2016	4	29	16	2	-121.969	36.8106
2016	4	29	16	3	-121.972	36.8088
2016	4	29	16	4	-121.973	36.8079
2016	4	29	16	5	-121.975	36.8067
2016	4	29	16	6	-121.976	36.8054
2016	4	29	16	7	-121.979	36.8036
2016	4	29	16	8	-121.98	36.8033
2016	4	29	16	9	-121.982	36.8014
2016	4	29	16	10	-121.984	36.8006
2016	4	29	16	11	-121.986	36.7991
2016	4	29	16	12	-121.988	36.7978
2016	4	29	16	13	-121.99	36.7967
2016	4	29	16	14	-121.991	36.7956
2016	4	29	16	15	-121.993	36.7944
2016	4	29	16	16	-121.995	36.7928
2016	4	29	16	17	-121.997	36.792
2016	4	29	16	18	-121.998	36.7909
2016	4	29	16	19	-122.001	36.7894
2016	4	29	16	20	-122.002	36.7886
2016	4	29	16	21	-122.004	36.787
2016	4	29	16	22	-122.006	36.7855
2016	4	29	16	23	-122.008	36.7844
2016	4	29	16	24	-122.009	36.7833
2016	4	29	16	25	-122.011	36.7822
2016	4	29	16	26	-122.013	36.7809
2016	4	29	16	27	-122.015	36.7793
2016	4	29	16	28	-122.016	36.7783
2016	4	29	16	29	-122.017	36.7772
2016	4	29	16	30	-122.019	36.776
2016	4	29	16	31	-122.021	36.7741
2016	4	29	16	32	-122.023	36.7728
2016	4	29	16	33	-122.024	36.7718
2016	4	29	16	34	-122.025	36.7709
2016	4	29	16	35	-122.027	36.7701
2016	4	29	16	36	-122.029	36.768
2016	4	29	16	37	-122.032	36.7662
2016	4	29	16	38	-122.033	36.7652
2016	4	29	16	39	-122.034	36.764
2016	4	29	16	40	-122.036	36.7625
2016	4	29	16	41	-122.038	36.7612
2016	4	29	16	42	-122.04	36.7592
2016	4	29	16	43	-122.042	36.7581
2016	4	29	16	44	-122.043	36.7571
2016	4	29	16	45	-122.044	36.7559
2016	4	29	16	46	-122.046	36.7542
2016	4	29	16	47	-122.049	36.7524
2016	4	29	16	48	-122.05	36.7512
2016	4	29	16	49	-122.051	36.75
2016	4	29	16	50	-122.053	36.7491
2016	4	29	16	51	-122.055	36.7472
2016	4	29	16	52	-122.057	36.7456
2016	4	29	16	53	-122.058	36.7445
2016	4	29	16	54	-122.06	36.7435
2016	4	29	16	55	-122.062	36.7421
2016	4	29	16	56	-122.063	36.7411
2016	4	29	16	57	-122.065	36.7398
2016	4	29	16	58	-122.067	36.7385
2016	4	29	16	59	-122.07	36.737
2016	4	29	17	0	-122.071	36.7359
2016	4	29	17	1	-122.072	36.7357
2016	4	29	17	2	-122.075	36.7337
2016	4	30	6	36	-122.41	37.0724
2016	4	30	6	37	-122.412	37.0741
2016	4	30	6	38	-122.413	37.0756
2016	4	30	6	39	-122.414	37.0766
2016	4	30	6	40	-122.415	37.0772
2016	4	30	6	41	-122.417	37.079
2016	4	30	6	42	-122.418	37.0804
2016	4	30	6	43	-122.42	37.0816
2016	4	30	6	44	-122.422	37.0833
2016	4	30	6	45	-122.423	37.0846
2016	4	30	6	46	-122.424	37.0855
2016	4	30	6	47	-122.426	37.0873
2016	4	30	6	48	-122.428	37.0888
2016	4	30	6	49	-122.43	37.0904
2016	4	30	6	50	-122.432	37.0919
2016	4	30	6	51	-122.432	37.0924
2016	4	30	6	52	-122.434	37.0943
2016	4	30	6	53	-122.436	37.0961
2016	4	30	6	54	-122.438	37.0973
2016	4	30	6	55	-122.439	37.0983
2016	4	30	6	56	-122.44	37.0994
2016	4	30	6	57	-122.442	37.1009
2016	4	30	6	58	-122.443	37.1023
2016	4	30	6	59	-122.444	37.1034
2016	4	30	7	0	-122.447	37.1053
2016	4	30	7	1	-122.448	37.1066
2016	4	30	7	2	-122.45	37.1082
2016	4	30	7	3	-122.451	37.1092
2016	4	30	7	4	-122.453	37.1113
2016	4	30	7	5	-122.455	37.1127
2016	4	30	7	6	-122.456	37.1139
2016	4	30	7	7	-122.458	37.1153
2016	4	30	7	8	-122.459	37.1165
2016	4	30	7	9	-122.461	37.118
2016	4	30	7	46	-122.515	37.169
2016	4	30	7	47	-122.516	37.1693
2016	4	30	7	48	-122.517	37.1707
2016	4	30	7	49	-122.518	37.1721
2016	4	30	7	50	-122.52	37.1739
2016	4	30	7	51	-122.521	37.1747
2016	4	30	7	52	-122.522	37.1762
2016	4	30	7	53	-122.523	37.1767
2016	4	30	7	54	-122.525	37.1789
2016	4	30	7	55	-122.526	37.1807
2016	4	30	7	56	-122.527	37.1819
2016	4	30	7	57	-122.529	37.1833
2016	4	30	7	58	-122.53	37.1845
2016	4	30	7	59	-122.532	37.1856
2016	4	30	8	0	-122.534	37.1876
2016	4	30	8	1	-122.535	37.1884
2016	4	30	8	2	-122.536	37.1892
2016	4	30	8	3	-122.538	37.1906
2016	4	30	8	4	-122.539	37.192
2016	4	30	8	5	-122.541	37.1935
2016	4	30	8	6	-122.542	37.1946
2016	4	30	8	7	-122.543	37.1957
2016	4	30	8	8	-122.544	37.1964
2016	4	30	8	9	-122.546	37.1981
2016	4	30	8	10	-122.547	37.1989
2016	4	30	8	11	-122.549	37.2007
2016	4	30	8	12	-122.551	37.2019
2016	4	30	8	13	-122.551	37.2023
2016	4	30	8	14	-122.553	37.2038
2016	4	30	8	15	-122.555	37.2057
2016	4	30	8	16	-122.556	37.2067
2016	4	30	8	17	-122.557	37.2078
2016	4	30	8	18	-122.559	37.209
2016	4	30	8	19	-122.561	37.2106
2016	4	30	8	20	-122.562	37.2115
2016	4	30	8	21	-122.564	37.2131
2016	4	30	8	22	-122.565	37.2143
2016	4	30	8	23	-122.566	37.2153
2016	4	30	8	24	-122.567	37.2164
2016	4	30	8	25	-122.569	37.2178
2016	4	30	8	26	-122.571	37.2195
2016	4	30	8	27	-122.572	37.2203
2016	4	30	8	28	-122.574	37.2217
2016	4	30	8	29	-122.575	37.2233
2016	4	30	8	30	-122.577	37.225
2016	4	30	8	31	-122.579	37.2263
2016	4	30	8	32	-122.58	37.2275
2016	4	30	8	33	-122.581	37.228
2016	4	30	8	34	-122.583	37.2298
2016	4	30	8	35	-122.585	37.2318
2016	4	30	8	36	-122.586	37.2329
2016	4	30	8	37	-122.588	37.2344
2016	4	30	8	38	-122.589	37.2351
2016	4	30	8	39	-122.591	37.2374
2016	4	30	8	40	-122.593	37.2391
2016	4	30	8	41	-122.594	37.2402
2016	4	30	8	42	-122.596	37.2418
2016	4	30	8	43	-122.597	37.2427
2016	4	30	8	44	-122.6	37.245
2016	4	30	8	45	-122.602	37.2471
2016	4	30	8	46	-122.604	37.2485
2016	4	30	8	47	-122.605	37.2499
2016	4	30	8	48	-122.607	37.2516
2016	4	30	8	49	-122.609	37.2528
2016	4	30	8	50	-122.61	37.2545
2016	4	30	8	51	-122.613	37.2568
2016	4	30	8	52	-122.615	37.2582
2016	4	30	8	53	-122.616	37.2595
2016	4	30	8	54	-122.618	37.2608
2016	4	30	8	55	-122.62	37.2625
2016	4	30	8	56	-122.622	37.2645
2016	4	30	8	57	-122.623	37.2659
2016	4	30	8	58	-122.625	37.2673
2016	4	30	8	59	-122.626	37.2686
2016	4	30	9	0	-122.628	37.2704
2016	4	30	9	1	-122.63	37.2725
2016	4	30	9	2	-122.632	37.274
2016	4	30	9	3	-122.633	37.2754
2016	4	30	9	4	-122.634	37.2766
2016	4	30	9	5	-122.637	37.279
2016	4	30	9	6	-122.639	37.2807
2016	4	30	9	7	-122.641	37.2826
2016	4	30	9	8	-122.642	37.2843
2016	4	30	9	9	-122.643	37.2853
2016	4	30	9	10	-122.645	37.2871
2016	4	30	9	11	-122.648	37.2897
2016	4	30	9	12	-122.649	37.291
2016	4	30	9	13	-122.651	37.2927
2016	4	30	9	14	-122.652	37.2938
2016	4	30	9	15	-122.654	37.2958
2016	4	30	9	16	-122.655	37.2969
2016	4	30	9	17	-122.657	37.2992
2016	4	30	9	18	-122.658	37.3003
2016	4	30	9	19	-122.66	37.3018
2016	4	30	9	20	-122.661	37.3037
2016	4	30	9	21	-122.662	37.3065
2016	4	30	9	22	-122.662	37.3083
2016	4	30	9	23	-122.662	37.3104
2016	4	30	9	24	-122.662	37.3121
2016	4	30	9	25	-122.662	37.3143
2016	4	30	9	26	-122.662	37.317
2016	4	30	9	27	-122.661	37.3194
2016	4	30	9	28	-122.661	37.3213
2016	4	30	9	29	-122.661	37.3229
2016	4	30	9	30	-122.661	37.3256
2016	4	30	9	31	-122.661	37.3285
2016	4	30	9	38	-122.662	37.3438
2016	4	30	9	39	-122.662	37.3458
2016	4	30	9	40	-122.662	37.3472
2016	4	30	9	41	-122.662	37.3492
2016	4	30	9	42	-122.663	37.3521
2016	4	30	9	43	-122.663	37.355
2016	4	30	9	44	-122.663	37.3569
2016	4	30	9	45	-122.663	37.359
2016	4	30	9	46	-122.663	37.3598
2016	4	30	9	47	-122.663	37.3625
2016	4	30	9	48	-122.664	37.3658
2016	4	30	9	49	-122.664	37.3679
2016	4	30	9	50	-122.664	37.3699
2016	4	30	9	51	-122.664	37.3716
2016	4	30	9	52	-122.664	37.3742
2016	4	30	9	53	-122.664	37.3776
2016	4	30	9	54	-122.664	37.379
2016	4	30	9	55	-122.663	37.381
2016	4	30	9	56	-122.663	37.3824
2016	4	30	9	57	-122.663	37.3855
2016	4	30	9	58	-122.663	37.3872
2016	4	30	9	59	-122.663	37.3898
2016	4	30	10	0	-122.663	37.3923
2016	4	30	10	1	-122.663	37.3942
2016	4	30	10	2	-122.664	37.3967
2016	4	30	10	3	-122.664	37.3996
2016	4	30	10	4	-122.664	37.4016
2016	4	30	10	5	-122.664	37.4034
2016	4	30	10	6	-122.664	37.4055
2016	4	30	10	7	-122.664	37.4082
2016	4	30	10	8	-122.664	37.4105
2016	4	30	10	9	-122.664	37.4123
2016	4	30	10	10	-122.664	37.415
2016	4	30	10	11	-122.664	37.4164
2016	4	30	10	12	-122.664	37.4192
2016	4	30	10	13	-122.664	37.4218
2016	4	30	10	14	-122.664	37.4244
2016	4	30	10	15	-122.664	37.426
2016	4	30	10	16	-122.665	37.4279
2016	4	30	10	17	-122.665	37.4309
2016	4	30	10	18	-122.665	37.4335
2016	4	30	10	19	-122.665	37.4358
2016	4	30	10	20	-122.665	37.4374
2016	4	30	10	21	-122.665	37.439
2016	4	30	10	22	-122.665	37.4424
2016	4	30	10	23	-122.665	37.4449
2016	4	30	10	24	-122.665	37.4471
2016	4	30	10	25	-122.665	37.4491
2016	4	30	10	26	-122.665	37.4502
2016	4	30	10	27	-122.666	37.4536
2016	4	30	10	28	-122.666	37.4561
2016	4	30	10	29	-122.666	37.4582
2016	4	30	10	30	-122.666	37.4582
2016	4	30	10	31	-122.666	37.4617
2016	4	30	10	32	-122.666	37.4642
2016	4	30	10	33	-122.666	37.4674
2016	4	30	10	34	-122.666	37.4693
2016	4	30	10	35	-122.666	37.4712
2016	4	30	10	36	-122.666	37.4727
2016	4	30	10	37	-122.666	37.4756
2016	4	30	10	38	-122.665	37.4784
2016	4	30	10	39	-122.665	37.4805
2016	4	30	10	40	-122.665	37.4823
2016	4	30	10	41	-122.665	37.4842
2016	4	30	10	42	-122.665	37.4865
2016	4	30	10	43	-122.665	37.4897
2016	4	30	10	44	-122.665	37.4915
2016	4	30	10	45	-122.665	37.4931
2016	4	30	10	46	-122.665	37.4954
2016	4	30	10	47	-122.664	37.4981
2016	4	30	10	48	-122.664	37.501
2016	4	30	10	49	-122.664	37.502
2016	4	30	10	50	-122.664	37.5041
2016	4	30	10	51	-122.664	37.5066
2016	4	30	10	52	-122.664	37.5093
2016	4	30	10	53	-122.664	37.5118
2016	4	30	12	15	-122.693	37.6932
2016	4	30	12	16	-122.696	37.6965
2016	4	30	12	17	-122.698	37.6984
2016	4	30	12	18	-122.699	37.6994
2016	4	30	12	19	-122.7	37.7007
2016	4	30	12	20	-122.702	37.7033
2016	4	30	12	21	-122.704	37.7047
2016	4	30	12	22	-122.706	37.7073
2016	4	30	12	23	-122.707	37.7092
2016	4	30	12	24	-122.708	37.7103
2016	4	30	12	25	-122.709	37.7117
2016	4	30	12	26	-122.711	37.7141
2016	4	30	12	27	-122.713	37.7164
2016	4	30	12	28	-122.714	37.7176
2016	4	30	12	29	-122.716	37.7197
2016	4	30	12	30	-122.717	37.721
2016	4	30	12	31	-122.718	37.7231
2016	4	30	12	32	-122.72	37.7253
2016	4	30	12	33	-122.722	37.7274
2016	4	30	12	34	-122.723	37.7283
2016	4	30	12	35	-122.724	37.7304
2016	4	30	12	36	-122.726	37.7326
2016	4	30	12	37	-122.727	37.7344
2016	4	30	12	38	-122.729	37.7363
2016	4	30	12	39	-122.73	37.7381
2016	4	30	12	40	-122.731	37.7394
2016	4	30	12	41	-122.734	37.7422
2016	4	30	12	42	-122.735	37.7441
2016	4	30	12	43	-122.736	37.7455
2016	4	30	12	44	-122.737	37.7467
2016	4	30	12	45	-122.739	37.7494
2016	4	30	12	46	-122.741	37.7509
2016	4	30	12	47	-122.742	37.753
2016	4	30	12	48	-122.743	37.7547
2016	4	30	12	49	-122.745	37.7573
2016	4	30	12	50	-122.746	37.7585
2016	4	30	12	51	-122.748	37.7611
2016	4	30	12	52	-122.749	37.763
2016	4	30	12	53	-122.75	37.7642
2016	4	30	12	54	-122.751	37.7663
2016	4	30	12	55	-122.752	37.7677
2016	4	30	12	56	-122.754	37.7702
2016	4	30	12	57	-122.756	37.7727
2016	4	30	12	58	-122.756	37.774
2016	4	30	12	59	-122.758	37.7759
2016	4	30	13	0	-122.759	37.7775
2016	4	30	13	1	-122.76	37.78
2016	4	30	13	2	-122.762	37.7827
2016	4	30	13	3	-122.763	37.784
2016	4	30	13	4	-122.764	37.7857
2016	4	30	13	5	-122.766	37.7876
2016	4	30	13	6	-122.767	37.7897
2016	4	30	13	7	-122.769	37.7924
2016	4	30	13	8	-122.77	37.7936
2016	4	30	13	9	-122.771	37.7957
2016	4	30	13	10	-122.772	37.7973
2016	4	30	13	11	-122.774	37.7995
2016	4	30	13	12	-122.776	37.8019
2016	4	30	13	13	-122.777	37.8034
2016	4	30	13	14	-122.778	37.8046
2016	4	30	13	15	-122.78	37.8066
2016	4	30	13	16	-122.782	37.8087
2016	4	30	13	17	-122.783	37.8104
2016	4	30	13	18	-122.784	37.812
2016	4	30	13	19	-122.786	37.8137
2016	4	30	13	20	-122.788	37.8146
2016	4	30	13	21	-122.79	37.8158
2016	4	30	13	22	-122.792	37.8167
2016	4	30	13	23	-122.795	37.8182
2016	4	30	13	24	-122.797	37.8193
2016	4	30	13	25	-122.8	37.8203
2016	4	30	13	26	-122.802	37.8214
2016	4	30	13	27	-122.805	37.8229
2016	4	30	13	28	-122.807	37.8239
2016	4	30	13	29	-122.809	37.825
2016	4	30	13	30	-122.81	37.8256
2016	4	30	13	31	-122.813	37.827
2016	4	30	13	32	-122.815	37.8283
2016	4	30	13	33	-122.818	37.8294
2016	4	30	13	34	-122.82	37.8303
2016	4	30	13	35	-122.822	37.8312
2016	4	30	13	36	-122.825	37.8326
2016	4	30	13	37	-122.827	37.834
2016	4	30	13	38	-122.83	37.8351
2016	4	30	13	39	-122.832	37.8362
2016	4	30	13	40	-122.834	37.837
2016	4	30	13	41	-122.837	37.8384
2016	4	30	13	42	-122.84	37.8399
2016	4	30	13	43	-122.842	37.8407
2016	4	30	13	44	-122.844	37.8418
2016	4	30	13	45	-122.846	37.8428
2016	4	30	13	46	-122.849	37.8441
2016	4	30	13	47	-122.852	37.8455
2016	4	30	13	48	-122.853	37.8461
2016	4	30	13	49	-122.856	37.8473
2016	4	30	13	50	-122.859	37.8485
2016	4	30	13	51	-122.862	37.8498
2016	4	30	13	52	-122.864	37.851
2016	4	30	13	53	-122.867	37.8522
2016	4	30	13	54	-122.869	37.8533
2016	4	30	13	55	-122.871	37.8541
2016	4	30	13	56	-122.874	37.8554
2016	4	30	13	57	-122.878	37.857
2016	4	30	13	58	-122.879	37.8575
2016	4	30	13	59	-122.881	37.8586
2016	4	30	14	0	-122.884	37.8599
2016	4	30	14	1	-122.887	37.8611
2016	4	30	14	2	-122.889	37.8624
2016	4	30	14	3	-122.893	37.8638
2016	4	30	14	4	-122.895	37.8647
2016	4	30	14	5	-122.897	37.8656
2016	4	30	14	6	-122.899	37.8667
2016	4	30	14	7	-122.903	37.8685
2016	4	30	14	8	-122.904	37.8691
2016	4	30	14	9	-122.906	37.8699
2016	4	30	14	10	-122.908	37.8711
2016	4	30	14	11	-122.912	37.8726
2016	4	30	14	12	-122.915	37.874
2016	4	30	14	13	-122.916	37.8745
2016	4	30	14	14	-122.919	37.8759
2016	4	30	14	15	-122.92	37.8764
2016	4	30	14	16	-122.924	37.8781
2016	4	30	14	29	-122.949	37.8894
2016	4	30	14	30	-122.95	37.8899
2016	4	30	14	31	-122.953	37.891
2016	4	30	14	32	-122.955	37.8918
2016	4	30	14	33	-122.958	37.8932
2016	4	30	14	34	-122.96	37.8944
2016	4	30	14	35	-122.963	37.8954
2016	4	30	14	36	-122.965	37.8963
2016	4	30	14	37	-122.967	37.8973
2016	4	30	14	38	-122.969	37.8984
2016	4	30	14	39	-122.972	37.8995
2016	4	30	14	40	-122.975	37.9008
2016	4	30	14	41	-122.977	37.9017
2016	4	30	14	42	-122.979	37.9026
2016	4	30	14	43	-122.982	37.9039
2016	4	30	14	44	-122.984	37.9053
2016	4	30	14	45	-122.986	37.9058
2016	4	30	14	46	-122.989	37.9072
2016	4	30	14	47	-122.991	37.9084
2016	4	30	14	48	-122.993	37.9092
2016	4	30	14	49	-122.995	37.9101
2016	4	30	14	50	-122.996	37.9108
2016	4	30	14	51	-122.997	37.9112
2016	4	30	14	52	-123	37.9123
2016	4	30	14	53	-123.001	37.9129
2016	4	30	14	54	-123.003	37.9139
2016	4	30	14	55	-123.004	37.9144
2016	4	30	14	56	-123.005	37.9149
2016	4	30	14	57	-123.008	37.9158
2016	4	30	14	58	-123.01	37.9167
2016	4	30	14	59	-123.012	37.9178
2016	4	30	15	0	-123.013	37.9182
2016	4	30	15	1	-123.015	37.919
2016	4	30	15	2	-123.017	37.9197
2016	4	30	15	3	-123.018	37.9203
2016	4	30	15	4	-123.022	37.9218
2016	4	30	15	5	-123.023	37.9224
2016	4	30	15	6	-123.024	37.923
2016	4	30	15	7	-123.026	37.9236
2016	4	30	15	8	-123.028	37.9247
2016	4	30	15	9	-123.03	37.9254
2016	4	30	15	10	-123.032	37.926
2016	4	30	15	11	-123.033	37.9267
2016	4	30	15	12	-123.035	37.9272
2016	4	30	15	13	-123.037	37.928
2016	4	30	15	14	-123.038	37.9286
2016	4	30	15	15	-123.04	37.9296
2016	4	30	15	16	-123.042	37.93
2016	4	30	15	17	-123.043	37.9306
2016	4	30	15	18	-123.045	37.9312
2016	4	30	15	19	-123.047	37.9322
2016	4	30	15	20	-123.048	37.9326
2016	4	30	15	21	-123.05	37.9334
2016	4	30	15	22	-123.051	37.9341
2016	4	30	15	23	-123.053	37.9351
2016	4	30	15	24	-123.056	37.9362
2016	4	30	15	25	-123.057	37.9367
2016	4	30	15	26	-123.059	37.9372
2016	4	30	15	27	-123.06	37.9376
2016	4	30	15	28	-123.062	37.9385
2016	4	30	15	29	-123.064	37.9393
2016	4	30	15	30	-123.065	37.9397
2016	4	30	15	31	-123.067	37.9406
2016	4	30	15	32	-123.068	37.9412
2016	4	30	15	33	-123.07	37.9418
2016	4	30	15	34	-123.072	37.9427
2016	4	30	15	35	-123.074	37.9433
2016	4	30	15	36	-123.074	37.9437
2016	4	30	15	37	-123.077	37.9446
2016	4	30	15	38	-123.079	37.9455
2016	4	30	15	39	-123.081	37.9466
2016	4	30	15	40	-123.083	37.9474
2016	4	30	15	41	-123.084	37.9478
2016	4	30	15	42	-123.085	37.9485
2016	4	30	15	43	-123.087	37.9497
2016	4	30	15	44	-123.089	37.9508
2016	4	30	15	45	-123.091	37.9511
2016	4	30	15	46	-123.092	37.9516
2016	4	30	15	47	-123.093	37.9523
2016	4	30	15	48	-123.095	37.953
2016	4	30	15	49	-123.096	37.9535
2016	4	30	15	50	-123.098	37.9543
2016	4	30	15	51	-123.099	37.9549
2016	4	30	15	52	-123.1	37.9553
2016	4	30	15	53	-123.101	37.9556
2016	4	30	15	54	-123.103	37.9562
2016	4	30	15	55	-123.104	37.9566
2016	4	30	15	56	-123.105	37.9569
2016	4	30	15	57	-123.105	37.9572
2016	4	30	15	58	-123.107	37.9578
2016	4	30	15	59	-123.108	37.9582
2016	4	30	16	0	-123.109	37.9584
2016	4	30	16	1	-123.11	37.959
2016	4	30	16	2	-123.11	37.9592
2016	4	30	16	3	-123.112	37.9598
2016	4	30	16	4	-123.113	37.9604
2016	4	30	16	5	-123.114	37.9608
2016	4	30	16	6	-123.115	37.9611
2016	4	30	16	7	-123.116	37.9613
2016	4	30	16	8	-123.118	37.9622
2016	4	30	16	9	-123.119	37.9628
2016	4	30	16	10	-123.12	37.9632
2016	4	30	16	11	-123.121	37.9636
2016	4	30	16	12	-123.122	37.964
2016	4	30	16	13	-123.123	37.9647
2016	4	30	16	14	-123.125	37.9654
2016	4	30	16	15	-123.126	37.9657
2016	4	30	16	16	-123.127	37.9661
2016	4	30	16	17	-123.128	37.9665
2016	4	30	16	18	-123.129	37.9671
2016	4	30	16	19	-123.13	37.9679
2016	4	30	16	20	-123.131	37.9683
2016	4	30	16	21	-123.132	37.9687
2016	4	30	16	22	-123.132	37.9689
2016	4	30	16	23	-123.134	37.9696
2016	4	30	16	24	-123.136	37.9704
2016	4	30	16	25	-123.136	37.9708
2016	4	30	16	26	-123.137	37.9713
2016	4	30	16	27	-123.138	37.9716
2016	4	30	16	28	-123.14	37.9725
2016	4	30	16	29	-123.141	37.9732
2016	4	30	16	30	-123.142	37.9736
2016	4	30	16	31	-123.143	37.9742
2016	4	30	16	32	-123.144	37.9746
2016	4	30	16	33	-123.145	37.9753
2016	4	30	16	34	-123.147	37.9759
2016	4	30	16	35	-123.147	37.9762
2016	4	30	16	36	-123.149	37.9771
2016	4	30	16	37	-123.15	37.9774
2016	4	30	16	38	-123.151	37.9779
2016	4	30	16	39	-123.153	37.9786
2016	4	30	16	40	-123.153	37.9789
2016	4	30	16	41	-123.154	37.9796
2016	4	30	16	42	-123.155	37.9805
2016	4	30	16	43	-123.156	37.9813
2016	4	30	16	44	-123.157	37.9823
2016	4	30	16	45	-123.158	37.9832
2016	4	30	16	46	-123.158	37.984
2016	4	30	16	47	-123.159	37.9846
2016	4	30	16	48	-123.16	37.9856
2016	4	30	16	49	-123.161	37.9868
2016	4	30	17	39	-123.199	38.0264
2016	4	30	17	40	-123.2	38.0271
2016	4	30	17	41	-123.2	38.0273
2016	4	30	17	42	-123.201	38.0283
2016	4	30	17	43	-123.202	38.0294
2016	4	30	17	44	-123.204	38.0308
2016	4	30	17	45	-123.205	38.0315
2016	4	30	17	46	-123.206	38.0325
2016	4	30	17	47	-123.206	38.0332
2016	4	30	17	48	-123.208	38.0345
2016	4	30	17	49	-123.208	38.0353
2016	4	30	17	50	-123.21	38.0365
2016	4	30	17	51	-123.211	38.0379
2016	4	30	17	52	-123.211	38.0384
2016	4	30	17	53	-123.213	38.0395
2016	4	30	17	54	-123.215	38.041
2016	4	30	17	55	-123.216	38.0418
2016	4	30	17	56	-123.217	38.0429
2016	4	30	17	57	-123.218	38.0437
2016	4	30	17	58	-123.22	38.0448
2016	4	30	17	59	-123.221	38.0461
2016	4	30	18	0	-123.222	38.0472
2016	4	30	18	1	-123.223	38.0478
2016	4	30	18	2	-123.225	38.0489
2016	4	30	18	3	-123.226	38.0499
2016	4	30	18	4	-123.227	38.051
2016	4	30	18	5	-123.229	38.0522
2016	4	30	18	6	-123.23	38.0529
2016	4	30	18	7	-123.231	38.0539
2016	4	30	18	8	-123.233	38.0551
2016	4	30	18	9	-123.235	38.0569
2016	4	30	18	10	-123.236	38.0577
2016	4	30	18	11	-123.237	38.0584
2016	4	30	18	12	-123.238	38.0596
2016	4	30	18	13	-123.24	38.0609
2016	4	30	18	14	-123.241	38.0618
2016	4	30	18	15	-123.243	38.0632
2016	4	30	18	16	-123.244	38.064
2016	4	30	18	17	-123.245	38.0651
2016	4	30	18	18	-123.246	38.0663
2016	4	30	18	19	-123.248	38.068
2016	4	30	18	20	-123.248	38.0688
2016	4	30	18	21	-123.249	38.0701
2016	4	30	18	22	-123.25	38.0711
2016	4	30	18	23	-123.251	38.0719
2016	4	30	18	24	-123.253	38.0733
2016	4	30	18	25	-123.254	38.0746
2016	4	30	18	26	-123.255	38.0755
2016	4	30	18	27	-123.255	38.0762
2016	4	30	18	28	-123.257	38.0783
2016	4	30	18	29	-123.259	38.0798
2016	4	30	18	30	-123.259	38.0806
2016	5	1	6	23	-124.311	38.7918
2016	5	1	6	24	-124.311	38.7921
2016	5	1	6	25	-124.312	38.7935
2016	5	1	6	26	-124.313	38.7946
2016	5	1	6	27	-124.313	38.7958
2016	5	1	6	28	-124.314	38.797
2016	5	1	6	29	-124.314	38.7978
2016	5	1	6	30	-124.314	38.7987
2016	5	1	6	31	-124.315	38.7993
2016	5	1	6	32	-124.315	38.8009
2016	5	1	6	33	-124.316	38.8024
2016	5	1	6	34	-124.316	38.8029
2016	5	1	6	35	-124.317	38.8037
2016	5	1	6	36	-124.317	38.8045
2016	5	1	6	37	-124.317	38.8051
2016	5	1	6	38	-124.318	38.8058
2016	5	1	6	39	-124.318	38.8065
2016	5	1	6	40	-124.318	38.8071
2016	5	1	6	41	-124.318	38.8075
2016	5	1	6	42	-124.319	38.8079
2016	5	1	8	14	-124.328	38.8297
2016	5	1	8	15	-124.327	38.8296
2016	5	1	8	16	-124.323	38.8297
2016	5	1	8	17	-124.319	38.8299
2016	5	1	8	18	-124.315	38.8302
2016	5	1	8	19	-124.312	38.8304
2016	5	1	8	20	-124.309	38.8305
2016	5	1	8	21	-124.305	38.8307
2016	5	1	8	22	-124.3	38.831
2016	5	1	8	23	-124.297	38.8312
2016	5	1	8	24	-124.296	38.8313
2016	5	1	8	25	-124.291	38.8315
2016	5	1	8	26	-124.287	38.8318
2016	5	1	8	27	-124.282	38.8321
2016	5	1	8	28	-124.279	38.8322
2016	5	1	8	29	-124.276	38.8323
2016	5	1	8	30	-124.273	38.8323
2016	5	1	8	31	-124.27	38.8323
2016	5	1	8	32	-124.264	38.8323
2016	5	1	8	33	-124.261	38.8323
2016	5	1	8	34	-124.26	38.8323
2016	5	1	8	35	-124.256	38.8323
2016	5	1	8	36	-124.251	38.8323
2016	5	1	8	37	-124.247	38.8323
2016	5	1	8	38	-124.245	38.8323
2016	5	1	8	39	-124.241	38.8323
2016	5	1	8	40	-124.238	38.8323
2016	5	1	8	41	-124.234	38.8323
2016	5	1	8	42	-124.229	38.8322
2016	5	1	8	43	-124.227	38.8322
2016	5	1	8	44	-124.225	38.8322
2016	5	1	8	45	-124.22	38.8321
2016	5	1	8	46	-124.216	38.8321
2016	5	1	8	47	-124.211	38.832
2016	5	1	8	48	-124.208	38.8319
2016	5	1	8	49	-124.205	38.8319
2016	5	1	8	50	-124.203	38.8318
2016	5	1	8	51	-124.197	38.8317
2016	5	1	8	52	-124.193	38.8316
2016	5	1	8	53	-124.191	38.8316
2016	5	1	8	54	-124.188	38.8315
2016	5	1	8	55	-124.183	38.8316
2016	5	1	8	56	-124.179	38.8318
2016	5	1	8	57	-124.176	38.8319
2016	5	1	8	58	-124.171	38.832
2016	5	1	8	59	-124.169	38.8321
2016	5	1	9	0	-124.165	38.8322
2016	5	1	9	1	-124.161	38.8323
2016	5	1	9	2	-124.157	38.8324
2016	5	1	9	3	-124.153	38.8326
2016	5	1	9	4	-124.15	38.8326
2016	5	1	9	5	-124.147	38.8327
2016	5	1	9	6	-124.143	38.8328
2016	5	1	9	7	-124.139	38.833
2016	5	1	9	8	-124.136	38.833
2016	5	1	9	9	-124.133	38.8331
2016	5	1	9	10	-124.128	38.8332
2016	5	1	9	11	-124.124	38.8333
2016	5	1	9	12	-124.12	38.8334
2016	5	1	9	13	-124.116	38.8335
2016	5	1	9	14	-124.113	38.8336
2016	5	1	9	15	-124.11	38.8336
2016	5	1	9	16	-124.106	38.8337
2016	5	1	9	17	-124.101	38.8338
2016	5	1	9	18	-124.098	38.8339
2016	5	1	9	19	-124.094	38.8339
2016	5	1	9	20	-124.092	38.834
2016	5	1	9	21	-124.088	38.8341
2016	5	1	9	22	-124.084	38.8342
2016	5	1	9	23	-124.08	38.8341
2016	5	1	9	24	-124.077	38.8339
2016	5	1	9	25	-124.074	38.8335
2016	5	1	9	26	-124.07	38.8322
2016	5	1	10	18	-124.066	38.8279
2016	5	1	10	19	-124.063	38.8277
2016	5	1	10	20	-124.058	38.8276
2016	5	1	10	21	-124.054	38.8276
2016	5	1	10	22	-124.051	38.8277
2016	5	1	10	23	-124.048	38.8279
2016	5	1	10	24	-124.044	38.828
2016	5	1	10	25	-124.039	38.8282
2016	5	1	10	26	-124.035	38.8285
2016	5	1	10	27	-124.032	38.8287
2016	5	1	10	28	-124.03	38.8289
2016	5	1	10	29	-124.026	38.8292
2016	5	1	10	30	-124.022	38.8294
2016	5	1	10	31	-124.017	38.8298
2016	5	1	10	32	-124.014	38.83
2016	5	1	10	33	-124.011	38.8302
2016	5	1	10	34	-124.009	38.8303
2016	5	1	10	35	-124.003	38.8308
2016	5	1	10	36	-123.999	38.8311
2016	5	1	10	37	-123.996	38.8313
2016	5	1	10	38	-123.993	38.8315
2016	5	1	10	39	-123.99	38.8317
2016	5	1	10	40	-123.985	38.8319
2016	5	1	10	41	-123.98	38.8322
2016	5	1	10	42	-123.978	38.8324
2016	5	1	10	43	-123.975	38.8326
2016	5	1	10	44	-123.971	38.8328
2016	5	1	10	45	-123.967	38.8331
2016	5	1	10	46	-123.962	38.8333
2016	5	1	10	47	-123.959	38.8333
2016	5	1	10	48	-123.956	38.8333
2016	5	1	10	49	-123.953	38.8333
2016	5	1	10	50	-123.948	38.8334
2016	5	1	10	51	-123.944	38.8333
2016	5	1	10	52	-123.94	38.8331
2016	5	1	10	53	-123.938	38.833
2016	5	1	10	54	-123.935	38.8328
2016	5	1	10	55	-123.929	38.8324
2016	5	1	10	56	-123.924	38.8322
2016	5	1	10	57	-123.922	38.8321
2016	5	1	10	58	-123.919	38.832
2016	5	1	10	59	-123.916	38.8318
2016	5	1	11	0	-123.911	38.8318
2016	5	1	11	1	-123.906	38.8316
2016	5	1	11	2	-123.903	38.8315
2016	5	1	11	3	-123.9	38.8315
2016	5	1	11	4	-123.898	38.8314
2016	5	1	11	5	-123.894	38.8313
2016	5	1	11	6	-123.888	38.8312
2016	5	1	11	7	-123.885	38.8311
2016	5	1	11	8	-123.883	38.8309
2016	5	1	11	9	-123.879	38.8309
2016	5	1	11	10	-123.874	38.8307
2016	5	1	11	11	-123.87	38.8307
2016	5	1	11	12	-123.867	38.8307
2016	5	1	11	13	-123.864	38.8308
2016	5	1	11	14	-123.861	38.8307
2016	5	1	11	15	-123.856	38.8306
2016	5	1	11	16	-123.853	38.8305
2016	5	1	11	17	-123.849	38.8306
2016	5	1	11	18	-123.845	38.8308
2016	5	1	11	19	-123.843	38.8309
2016	5	1	11	20	-123.839	38.8312
2016	5	1	11	21	-123.834	38.8314
2016	5	1	11	22	-123.83	38.8314
2016	5	1	11	23	-123.827	38.8314
2016	5	1	11	24	-123.824	38.8314
2016	5	1	11	25	-123.82	38.8313
2016	5	1	11	26	-123.815	38.8313
2016	5	1	11	27	-123.811	38.8312
2016	5	1	11	28	-123.808	38.8312
2016	5	1	11	29	-123.805	38.8311
2016	5	1	11	30	-123.8	38.8309
2016	5	1	11	31	-123.796	38.8309
2016	5	1	11	32	-123.794	38.8309
2016	5	1	11	33	-123.789	38.8309
2016	5	1	11	34	-123.786	38.8309
2016	5	1	11	35	-123.784	38.8312
2016	5	2	7	36	-123.964	39.053
2016	5	2	7	37	-123.964	39.0513
2016	5	2	7	38	-123.963	39.0494
2016	5	2	7	39	-123.962	39.0459
2016	5	2	7	40	-123.961	39.0439
2016	5	2	7	41	-123.96	39.0399
2016	5	2	7	42	-123.959	39.0368
2016	5	2	7	43	-123.959	39.0351
2016	5	2	7	44	-123.958	39.0319
2016	5	2	7	45	-123.958	39.0313
2016	5	2	7	46	-123.956	39.0269
2016	5	2	7	47	-123.955	39.0239
2016	5	2	7	48	-123.954	39.0208
2016	5	2	7	49	-123.953	39.0185
2016	5	2	7	50	-123.953	39.0167
2016	5	2	7	51	-123.952	39.014
2016	5	2	7	52	-123.95	39.0095
2016	5	2	7	53	-123.949	39.0073
2016	5	2	7	54	-123.948	39.0046
2016	5	2	7	55	-123.948	39.0027
2016	5	2	7	56	-123.946	38.999
2016	5	2	7	57	-123.945	38.9964
2016	5	2	7	58	-123.944	38.9931
2016	5	2	7	59	-123.943	38.9911
2016	5	2	8	0	-123.943	38.9888
2016	5	2	8	1	-123.941	38.985
2016	5	2	8	2	-123.94	38.9826
2016	5	2	8	3	-123.94	38.9802
2016	5	2	8	4	-123.938	38.9768
2016	5	2	8	5	-123.938	38.9745
2016	5	2	8	6	-123.936	38.9711
2016	5	2	8	7	-123.935	38.9673
2016	5	2	8	8	-123.934	38.9651
2016	5	2	8	9	-123.934	38.9651
2016	5	2	8	10	-123.934	38.9633
2016	5	2	8	11	-123.932	38.9573
2016	5	2	8	12	-123.93	38.9533
2016	5	2	8	13	-123.93	38.9518
2016	5	2	8	14	-123.929	38.9487
2016	5	2	8	15	-123.928	38.9466
2016	5	2	8	16	-123.927	38.944
2016	5	2	8	17	-123.926	38.9401
2016	5	2	8	18	-123.925	38.9374
2016	5	2	8	19	-123.924	38.9356
2016	5	2	8	20	-123.923	38.932
2016	5	2	8	21	-123.922	38.9299
2016	5	2	8	22	-123.921	38.9257
2016	5	2	8	23	-123.92	38.9235
2016	5	2	8	24	-123.92	38.9214
2016	5	2	8	25	-123.919	38.9189
2016	5	2	8	26	-123.918	38.9163
2016	5	2	8	27	-123.917	38.9123
2016	5	2	8	28	-123.916	38.9097
2016	5	2	8	29	-123.915	38.9079
2016	5	2	8	30	-123.914	38.9045
2016	5	2	8	31	-123.913	38.9018
2016	5	2	8	32	-123.912	38.898
2016	5	2	8	33	-123.911	38.8962
2016	5	2	8	34	-123.91	38.8942
2016	5	2	8	35	-123.91	38.8942
2016	5	2	8	36	-123.908	38.888
2016	5	2	8	37	-123.907	38.8848
2016	5	2	8	38	-123.906	38.8822
2016	5	2	8	39	-123.905	38.8802
2016	5	2	8	40	-123.904	38.8784
2016	5	2	8	41	-123.903	38.8744
2016	5	2	8	42	-123.901	38.8709
2016	5	2	8	43	-123.901	38.869
2016	5	2	8	44	-123.9	38.866
2016	5	2	8	45	-123.899	38.8641
2016	5	2	8	46	-123.898	38.8607
2016	5	2	8	47	-123.896	38.8572
2016	5	2	8	48	-123.896	38.8572
2016	5	2	8	49	-123.895	38.852
2016	5	2	8	50	-123.894	38.8495
2016	5	2	8	51	-123.893	38.8465
2016	5	2	8	52	-123.891	38.8423
2016	5	2	8	53	-123.89	38.8398
2016	5	2	8	54	-123.89	38.8381
2016	5	2	8	55	-123.889	38.8349
2016	5	2	8	56	-123.888	38.8318
2016	5	2	8	57	-123.886	38.829
2016	5	2	8	58	-123.885	38.8259
2016	5	2	8	59	-123.885	38.8234
2016	5	2	9	0	-123.884	38.821
2016	5	2	9	1	-123.883	38.8185
2016	5	2	9	2	-123.881	38.8147
2016	5	2	9	3	-123.88	38.8124
2016	5	2	9	4	-123.88	38.8099
2016	5	2	9	5	-123.878	38.8067
2016	5	2	9	6	-123.877	38.8034
2016	5	2	9	7	-123.876	38.8002
2016	5	2	9	8	-123.875	38.798
2016	5	2	9	9	-123.874	38.7945
2016	5	2	9	10	-123.873	38.7919
2016	5	2	9	11	-123.873	38.7907
2016	5	2	9	12	-123.871	38.786
2016	5	2	9	13	-123.87	38.7841
2016	5	2	9	14	-123.869	38.7803
2016	5	2	9	15	-123.868	38.7777
2016	5	2	9	16	-123.867	38.7752
2016	5	2	9	17	-123.866	38.7726
2016	5	2	9	18	-123.864	38.7681
2016	5	2	9	31	-123.851	38.7317
2016	5	2	9	32	-123.85	38.7285
2016	5	2	9	33	-123.849	38.726
2016	5	2	9	34	-123.849	38.7244
2016	5	2	9	35	-123.848	38.7213
2016	5	2	9	36	-123.847	38.7183
2016	5	2	9	37	-123.845	38.7137
2016	5	2	9	38	-123.845	38.7117
2016	5	2	9	39	-123.844	38.7092
2016	5	2	9	40	-123.843	38.7066
2016	5	2	9	41	-123.842	38.7041
2016	5	2	9	42	-123.84	38.6996
2016	5	2	9	43	-123.84	38.6983
2016	5	2	9	44	-123.839	38.6958
2016	5	2	9	45	-123.838	38.6928
2016	5	2	9	46	-123.837	38.6892
2016	5	2	9	47	-123.836	38.6856
2016	5	2	9	48	-123.835	38.6831
2016	5	2	9	49	-123.834	38.6806
2016	5	2	9	50	-123.833	38.6779
2016	5	2	9	51	-123.832	38.6747
2016	5	2	9	52	-123.831	38.6711
2016	5	2	9	53	-123.831	38.6697
2016	5	2	9	54	-123.829	38.6664
2016	5	2	9	55	-123.829	38.6641
2016	5	2	9	56	-123.827	38.6607
2016	5	2	9	57	-123.826	38.6566
2016	5	2	9	58	-123.825	38.6545
2016	5	2	9	59	-123.825	38.6529
2016	5	2	10	0	-123.824	38.6495
2016	5	2	10	1	-123.823	38.6466
2016	5	2	10	2	-123.821	38.6426
2016	5	2	10	3	-123.821	38.6411
2016	5	2	10	4	-123.82	38.6381
2016	5	2	10	5	-123.819	38.6351
2016	5	2	10	6	-123.817	38.6318
2016	5	2	10	7	-123.816	38.6278
2016	5	2	10	8	-123.815	38.626
2016	5	2	10	9	-123.814	38.6234
2016	5	2	10	10	-123.813	38.6209
2016	5	2	10	11	-123.812	38.6174
2016	5	2	10	12	-123.811	38.6135
2016	5	2	10	13	-123.811	38.6128
2016	5	2	10	14	-123.81	38.61
2016	5	2	10	15	-123.808	38.6068
2016	5	2	10	16	-123.807	38.6038
2016	5	2	10	17	-123.806	38.5991
2016	5	2	10	18	-123.805	38.597
2016	5	2	10	19	-123.804	38.5948
2016	5	2	10	20	-123.803	38.5927
2016	5	2	10	21	-123.802	38.5888
2016	5	2	10	22	-123.801	38.5856
2016	5	2	10	23	-123.799	38.5829
2016	5	2	10	24	-123.799	38.5803
2016	5	2	10	25	-123.798	38.578
2016	5	2	10	26	-123.796	38.5742
2016	5	2	10	27	-123.795	38.5711
2016	5	2	10	28	-123.795	38.5695
2016	5	2	10	29	-123.793	38.5661
2016	5	2	10	30	-123.793	38.5636
2016	5	2	10	31	-123.792	38.5616
2016	5	2	10	32	-123.79	38.5578
2016	5	2	10	33	-123.789	38.5541
2016	5	2	10	34	-123.788	38.5521
2016	5	2	10	35	-123.787	38.5497
2016	5	2	10	36	-123.787	38.5477
2016	5	2	10	37	-123.785	38.5437
2016	5	2	10	38	-123.784	38.5403
2016	5	2	10	39	-123.783	38.5378
2016	5	2	10	40	-123.782	38.5354
2016	5	2	10	41	-123.781	38.5329
2016	5	2	10	42	-123.78	38.5303
2016	5	2	10	43	-123.779	38.526
2016	5	2	10	44	-123.778	38.5241
2016	5	2	10	45	-123.777	38.5215
2016	5	2	10	46	-123.776	38.5197
2016	5	2	10	47	-123.775	38.5158
2016	5	2	10	48	-123.774	38.5123
2016	5	2	10	49	-123.772	38.5094
2016	5	2	10	50	-123.772	38.5069
2016	5	2	10	51	-123.771	38.5056
2016	5	2	10	52	-123.769	38.5006
2016	5	2	10	53	-123.768	38.4983
2016	5	2	10	54	-123.767	38.4952
2016	5	2	10	55	-123.766	38.4924
2016	5	2	10	56	-123.766	38.4909
2016	5	2	10	57	-123.764	38.4864
2016	5	2	10	58	-123.763	38.4826
2016	5	2	10	59	-123.763	38.4807
2016	5	2	11	0	-123.762	38.4787
2016	5	2	11	1	-123.761	38.4762
2016	5	2	11	2	-123.76	38.4723
2016	5	2	13	39	-123.701	38.3337
2016	5	2	13	40	-123.699	38.3336
2016	5	2	13	41	-123.696	38.3333
2016	5	2	13	42	-123.692	38.333
2016	5	2	13	43	-123.688	38.3325
2016	5	2	13	44	-123.684	38.332
2016	5	2	13	45	-123.681	38.3316
2016	5	2	13	46	-123.678	38.3312
2016	5	2	13	47	-123.675	38.3309
2016	5	2	13	48	-123.671	38.3303
2016	5	2	13	49	-123.666	38.3298
2016	5	2	13	50	-123.664	38.3294
2016	5	2	13	51	-123.66	38.329
2016	5	2	13	52	-123.658	38.3287
2016	5	2	13	53	-123.653	38.3278
2016	5	2	13	54	-123.649	38.327
2016	5	2	13	55	-123.647	38.3266
2016	5	2	13	56	-123.643	38.326
2016	5	2	13	57	-123.64	38.3256
2016	5	2	13	58	-123.638	38.3252
2016	5	2	13	59	-123.631	38.3243
2016	5	2	14	0	-123.628	38.3239
2016	5	2	14	1	-123.625	38.3235
2016	5	2	14	2	-123.624	38.3234
2016	5	2	14	3	-123.619	38.3227
2016	5	2	14	4	-123.614	38.3222
2016	5	2	14	5	-123.612	38.3219
2016	5	2	14	6	-123.608	38.3216
2016	5	2	14	7	-123.605	38.3212
2016	5	2	14	8	-123.601	38.3207
2016	5	2	14	9	-123.596	38.3201
2016	5	2	14	10	-123.593	38.3198
2016	5	2	14	11	-123.591	38.3195
2016	5	2	14	12	-123.588	38.3192
2016	5	2	14	13	-123.583	38.3186
2016	5	2	14	14	-123.578	38.3181
2016	5	2	14	15	-123.576	38.3178
2016	5	2	14	16	-123.572	38.3174
2016	5	2	14	17	-123.57	38.3171
2016	5	2	14	18	-123.567	38.3167
2016	5	2	14	19	-123.561	38.316
2016	5	2	14	20	-123.558	38.3156
2016	5	2	14	21	-123.555	38.3152
2016	5	2	14	22	-123.552	38.3149
2016	5	2	14	23	-123.548	38.3143
2016	5	2	14	24	-123.543	38.3137
2016	5	2	14	25	-123.541	38.3134
2016	5	2	14	26	-123.538	38.313
2016	5	2	14	27	-123.535	38.3127
2016	5	2	14	28	-123.53	38.3121
2016	5	2	14	29	-123.526	38.3116
2016	5	2	14	30	-123.523	38.3112
2016	5	2	14	31	-123.52	38.3109
2016	5	2	14	32	-123.517	38.3105
2016	5	2	14	33	-123.512	38.31
2016	5	2	14	34	-123.508	38.3095
2016	5	2	14	35	-123.505	38.3092
2016	5	2	14	36	-123.503	38.3088
2016	5	2	15	9	-123.493	38.3132
2016	5	2	15	10	-123.493	38.3133
2016	5	2	15	11	-123.489	38.3133
2016	5	2	15	12	-123.486	38.3133
2016	5	2	15	13	-123.484	38.3133
2016	5	2	15	14	-123.483	38.3133
2016	5	2	15	15	-123.481	38.3133
2016	5	2	15	16	-123.479	38.3133
2016	5	2	15	17	-123.477	38.3133
2016	5	2	15	18	-123.476	38.3134
2016	5	2	15	19	-123.475	38.3134
2016	5	2	15	20	-123.473	38.3134
2016	5	2	15	21	-123.472	38.3135
2016	5	2	15	22	-123.47	38.3135
2016	5	2	15	23	-123.468	38.3136
2016	5	2	15	24	-123.467	38.3136
2016	5	2	15	25	-123.466	38.3136
2016	5	2	15	26	-123.464	38.3136
2016	5	2	15	27	-123.463	38.3136
2016	5	2	15	28	-123.461	38.3136
2016	5	2	15	29	-123.46	38.3137
2016	5	2	15	30	-123.459	38.3137
2016	5	2	15	31	-123.457	38.3137
2016	5	2	15	32	-123.455	38.3136
2016	5	2	15	33	-123.453	38.3136
2016	5	2	15	34	-123.452	38.3136
2016	5	2	15	35	-123.447	38.3136
2016	5	2	15	36	-123.443	38.3135
2016	5	2	15	37	-123.439	38.3134
2016	5	2	15	38	-123.436	38.3133
2016	5	2	15	39	-123.433	38.3133
2016	5	2	15	40	-123.429	38.3132
2016	5	2	15	41	-123.425	38.3131
2016	5	2	15	42	-123.421	38.313
2016	5	2	15	43	-123.418	38.3129
2016	5	2	15	44	-123.414	38.3127
2016	5	2	15	45	-123.411	38.3125
2016	5	2	15	46	-123.407	38.3123
2016	5	2	15	47	-123.403	38.312
2016	5	2	15	48	-123.398	38.3119
2016	5	2	15	49	-123.394	38.3118
2016	5	2	15	50	-123.393	38.3118
2016	5	2	15	51	-123.388	38.3116
2016	5	2	15	52	-123.384	38.3114
2016	5	2	15	53	-123.38	38.3113
2016	5	2	15	54	-123.378	38.3112
2016	5	2	15	55	-123.374	38.311
2016	5	2	15	56	-123.37	38.3112
2016	5	2	15	57	-123.366	38.3113
2016	5	2	15	58	-123.363	38.3112
2016	5	2	15	59	-123.359	38.3111
2016	5	2	16	0	-123.355	38.311
2016	5	2	16	1	-123.352	38.3109
2016	5	2	16	2	-123.347	38.3107
2016	5	2	16	3	-123.344	38.3107
2016	5	2	16	4	-123.34	38.3105
2016	5	2	16	5	-123.338	38.3104
2016	5	2	16	6	-123.334	38.3103
2016	5	2	16	7	-123.328	38.3101
2016	5	2	16	8	-123.326	38.3099
2016	5	2	16	9	-123.322	38.3099
2016	5	2	16	10	-123.319	38.3097
2016	5	2	16	11	-123.316	38.3095
2016	5	2	16	12	-123.311	38.3093
2016	5	2	16	13	-123.307	38.3093
2016	5	2	16	14	-123.305	38.3092
2016	5	2	16	15	-123.302	38.3092
2016	5	2	16	16	-123.301	38.3091
2016	5	2	16	39	-123.29	38.3074
2016	5	2	16	40	-123.288	38.3073
2016	5	2	16	41	-123.284	38.3073
2016	5	2	16	42	-123.28	38.3074
2016	5	2	16	43	-123.277	38.3074
2016	5	2	16	44	-123.274	38.3073
2016	5	2	16	45	-123.271	38.3072
2016	5	2	16	46	-123.266	38.3069
2016	5	2	16	47	-123.262	38.3066
2016	5	2	16	48	-123.259	38.3064
2016	5	2	16	49	-123.256	38.3063
2016	5	2	16	50	-123.253	38.3062
2016	5	2	16	51	-123.251	38.3062
2016	5	2	16	52	-123.248	38.3063
2016	5	2	16	53	-123.247	38.3064
2016	5	2	16	54	-123.245	38.3064
2016	5	2	16	55	-123.244	38.3065
2016	5	2	16	56	-123.241	38.3068
2016	5	2	16	57	-123.237	38.3075
2016	5	2	16	58	-123.235	38.3075
2016	5	2	16	59	-123.234	38.3075
2016	5	2	17	0	-123.233	38.3075
2016	5	2	17	1	-123.23	38.3074
2016	5	2	17	2	-123.229	38.3073
2016	5	2	17	3	-123.228	38.3071
2016	5	2	17	4	-123.226	38.3069
2016	5	2	17	5	-123.225	38.3068
2016	5	2	17	6	-123.222	38.3066
2016	5	2	17	7	-123.219	38.3064
2016	5	2	17	8	-123.217	38.3063
2016	5	2	17	9	-123.215	38.3062
2016	5	2	17	10	-123.214	38.3062
2016	5	2	17	11	-123.21	38.306
2016	5	2	17	12	-123.208	38.3059
2016	5	2	17	13	-123.206	38.3058
2016	5	2	17	14	-123.204	38.3057
2016	5	2	17	15	-123.204	38.3057
2016	5	2	17	16	-123.2	38.3055
2016	5	2	17	17	-123.198	38.3055
2016	5	2	17	18	-123.196	38.3054
2016	5	2	17	19	-123.194	38.3053
2016	5	2	17	20	-123.193	38.3052
2016	5	2	17	21	-123.19	38.3052
2016	5	2	17	22	-123.187	38.3053
2016	5	2	17	23	-123.186	38.3053
2016	5	2	17	24	-123.184	38.3055
2016	5	2	17	25	-123.181	38.3057
2016	5	2	17	26	-123.178	38.306
2016	5	2	17	27	-123.175	38.3065
2016	5	2	17	28	-123.173	38.307
2016	5	2	17	29	-123.171	38.3074
2016	5	2	17	30	-123.169	38.3078
2016	5	2	17	56	-123.154	38.2848
2016	5	2	17	57	-123.153	38.2836
2016	5	2	17	58	-123.151	38.2818
2016	5	2	17	59	-123.15	38.2802
2016	5	2	18	0	-123.147	38.2777
2016	5	2	18	1	-123.146	38.2762
2016	5	2	18	2	-123.144	38.2746
2016	5	2	18	3	-123.143	38.2731
2016	5	2	18	4	-123.141	38.2714
2016	5	2	18	5	-123.139	38.2691
2016	5	2	18	6	-123.137	38.2675
2016	5	2	18	7	-123.136	38.2664
2016	5	2	18	8	-123.135	38.2652
2016	5	2	18	9	-123.132	38.2627
2016	5	2	18	10	-123.13	38.2607
2016	5	2	18	11	-123.129	38.2596
2016	5	2	18	12	-123.128	38.2581
2016	5	2	18	13	-123.126	38.2567
2016	5	2	18	14	-123.124	38.255
2016	5	2	18	15	-123.122	38.2534
2016	5	2	18	16	-123.121	38.2525
2016	5	2	18	17	-123.119	38.2515
2016	5	2	18	18	-123.119	38.2509
2016	5	2	18	19	-123.116	38.2492
2016	5	2	18	20	-123.114	38.2478
2016	5	2	18	21	-123.113	38.2468
2016	5	2	18	22	-123.111	38.2459
2016	5	2	18	23	-123.11	38.2452
2016	5	2	18	24	-123.109	38.244
2016	5	2	18	25	-123.106	38.2423
2016	5	2	18	26	-123.105	38.2416
2016	5	2	18	27	-123.104	38.2409
2016	5	2	18	28	-123.103	38.2397
2016	5	2	18	29	-123.101	38.2385
2016	5	2	18	30	-123.098	38.2367
2016	5	2	18	31	-123.097	38.236
2016	5	2	18	32	-123.096	38.2351
2016	5	2	18	33	-123.094	38.2341
2016	5	2	18	34	-123.092	38.2326
2016	5	2	18	35	-123.091	38.2315
2016	5	2	18	36	-123.09	38.2311
2016	5	2	18	37	-123.088	38.2296
2016	5	2	18	38	-123.087	38.2287
2016	5	2	18	39	-123.085	38.2275
2016	5	2	18	40	-123.084	38.2266
2016	5	2	18	41	-123.082	38.2249
2016	5	2	18	42	-123.081	38.2242
2016	5	2	18	43	-123.08	38.2237
2016	5	2	18	44	-123.077	38.2217
2016	5	2	18	45	-123.076	38.2205
2016	5	2	18	46	-123.074	38.2193
2016	5	3	6	36	-123.804	38.1741
2016	5	3	6	37	-123.807	38.174
2016	5	3	6	38	-123.809	38.1737
2016	5	3	6	39	-123.813	38.1735
2016	5	3	6	40	-123.818	38.1733
2016	5	3	6	41	-123.821	38.1731
2016	5	3	6	42	-123.823	38.1729
2016	5	3	6	43	-123.826	38.1727
2016	5	3	6	44	-123.831	38.1723
2016	5	3	6	45	-123.835	38.1719
2016	5	3	6	46	-123.838	38.1717
2016	5	3	6	47	-123.842	38.1712
2016	5	3	6	48	-123.845	38.1708
2016	5	3	6	49	-123.849	38.1703
2016	5	3	6	50	-123.854	38.1697
2016	5	3	6	51	-123.857	38.1693
2016	5	3	6	52	-123.859	38.169
2016	5	3	6	53	-123.863	38.1685
2016	5	3	6	54	-123.868	38.1679
2016	5	3	6	55	-123.869	38.1678
2016	5	3	6	56	-123.876	38.1669
2016	5	3	6	57	-123.879	38.1666
2016	5	3	6	58	-123.882	38.1664
2016	5	3	6	59	-123.887	38.1661
2016	5	3	7	0	-123.891	38.1659
2016	5	3	7	1	-123.894	38.1657
2016	5	3	7	2	-123.898	38.1656
2016	5	3	7	3	-123.901	38.1656
2016	5	3	7	4	-123.906	38.1656
2016	5	3	7	5	-123.911	38.1657
2016	5	3	7	6	-123.914	38.1656
2016	5	3	7	7	-123.917	38.1656
2016	5	3	7	8	-123.921	38.1656
2016	5	3	7	9	-123.925	38.1656
2016	5	3	7	10	-123.93	38.1656
2016	5	3	7	11	-123.932	38.1656
2016	5	3	7	12	-123.936	38.1656
2016	5	3	7	13	-123.939	38.1656
2016	5	3	7	14	-123.944	38.1656
2016	5	3	7	15	-123.948	38.1657
2016	5	3	7	16	-123.951	38.1657
2016	5	3	7	17	-123.953	38.1657
2016	5	3	7	18	-123.957	38.1657
2016	5	3	7	19	-123.961	38.1657
2016	5	3	7	20	-123.967	38.1658
2016	5	3	7	21	-123.969	38.1658
2016	5	3	7	22	-123.972	38.1658
2016	5	3	7	23	-123.975	38.1658
2016	5	3	7	24	-123.98	38.1659
2016	5	3	7	25	-123.985	38.1659
2016	5	3	7	26	-123.987	38.1659
2016	5	3	7	27	-123.991	38.1659
2016	5	3	7	28	-123.995	38.166
2016	5	3	7	29	-123.998	38.166
2016	5	3	7	30	-124.003	38.1661
2016	5	3	7	31	-124.006	38.1661
2016	5	3	7	32	-124.009	38.1662
2016	5	3	7	33	-124.011	38.1662
2016	5	3	7	34	-124.016	38.1663
2016	5	3	7	35	-124.021	38.1664
2016	5	3	7	36	-124.024	38.1665
2016	5	3	7	37	-124.026	38.1665
2016	5	3	7	38	-124.03	38.1666
2016	5	3	7	39	-124.035	38.1667
2016	5	3	7	40	-124.039	38.1668
2016	5	3	7	41	-124.041	38.1668
2016	5	3	7	42	-124.045	38.1669
2016	5	3	7	43	-124.048	38.167
2016	5	3	7	44	-124.052	38.1671
2016	5	3	7	45	-124.057	38.1672
2016	5	3	7	46	-124.059	38.1673
2016	5	3	7	47	-124.062	38.1673
2016	5	3	7	48	-124.066	38.1674
2016	5	3	7	49	-124.07	38.1675
2016	5	3	7	50	-124.074	38.1676
2016	5	3	7	51	-124.076	38.1677
2016	5	3	7	52	-124.08	38.1676
2016	5	3	7	53	-124.083	38.1674
2016	5	3	7	54	-124.088	38.1672
2016	5	3	7	55	-124.092	38.167
2016	5	3	7	56	-124.095	38.1669
2016	5	3	7	57	-124.097	38.1668
[truncated: 11,090 more rows]
